# Supplementary material for: 3,5-Bis(3-methyl­imidazolium-1-ylmeth­yl)toluene bis­(hexa­fluoro­phosphate)
Source: Acta Crystallogr Sect E Struct Rep Online. 2010 Feb 6;66(Pt 3):o556. doi: 10.1107/S1600536810003739 (PMC2983672; doi:10.1107/S1600536810003739)
Supplement: Supplementary file 1 [file e-66-0o556-sup1.cif]

##############################################################################
###                                                                        ###
###        Electronic paper (Acta Crystallographica Section E)             ###
###                                                                        ###
##############################################################################
#                                                                            #
# This CIF contains the data in a paper accepted for publication in Acta     #
# Crystallographica Section E. It conforms to the requirements of Notes      #
# for Authors for Section E, and has been peer reviewed under the auspices   #
# of the IUCr Commission on Journals.                                        #
#                                                                            #
# Full details of the Crystallographic Information File format               #
# are given in the paper "The Crystallographic Information File (CIF):       #
# a New Standard Archive File for Crystallography" by S. R. Hall, F. H.      #
# Allen and I. D. Brown [Acta Cryst. (1991), A47, 655-685].                  #
#                                                                            #
# The current version of the core CIF dictionary is obtainable from          #
# ftp://ftp.iucr.org/pub/cif_core.dic. The current version number is 2.4.    #
#                                                                            #
# Software is freely available for graphical display of the structure(s) in  #
# this CIF.  For information consult the CIF home page http://www.iucr.org/  #
# cif/home.html                                                              #
#                                                                            #
# This file may be used for bona fide research purposes within the           #
# scientific community so long as proper attribution is given to the journal # 
# article from which it was obtained.                                        #
#                                                                            #
##############################################################################
                                             
data_global
_audit_creation_method     'form.cif (version 2.0)'
_journal_data_validation_number     ?
_journal_date_recd_electronic     2010-01-21
_journal_date_accepted     2010-01-30
_journal_name_full     'Acta Crystallographica, Section E'
_journal_year     2010
_journal_volume     66
_journal_issue      3
_journal_page_first     o556
_journal_page_last     o556
_journal_paper_category     QO
_journal_coeditor_code     TK2620
_publ_contact_author_name     'Prof. Fun, Hoong-Kun'
_publ_contact_author_address
;
      X-ray Crystallography Unit
      School of Physics
      Universiti Sains Malaysia
      11800 USM, Penang
      MALAYSIA
;
_publ_contact_author_email     'hkfun@usm.my'
_publ_contact_author_fax     '6 04 6579150'
_publ_contact_author_phone     '6 04 6533652'
_publ_section_title
;
3,5-Bis(3-methylimidazolium-1-ylmethyl)toluene bis(hexafluorophosphate)
;
loop_
    _publ_author_name
    _publ_author_footnote
    _publ_author_address
    'Abbas Washeel' ?
;
      School of Chemical Science
      Universiti Sains Malaysia
      11800 USM, Penang
      Malaysia
;
    'Rosenani A. Haque' ?
;
      School of Chemical Science
      Universiti Sains Malaysia
      11800 USM, Penang
      Malaysia
;
    'Siang Guan Teoh' ?
;
      School of Chemical Science
      Universiti Sains Malaysia
      11800 USM, Penang
      Malaysia
;
    'Chin Sing Yeap'
;
      Thomson Reuters ResearcherID: A-5523-2009.
;
;
      X-ray Crystallography Unit
      School of Physics
      Universiti Sains Malaysia
      11800 USM, Penang
      Malaysia
;
    'Hoong-Kun Fun'
;
      Thomson Reuters ResearcherID: A-3561-2009.
;
;     X-ray Crystallography Unit
      School of Physics
      Universiti Sains Malaysia
      11800 USM, Penang
      Malaysia
;
data_I
_audit_creation_method     SHELXL-97
_chemical_name_systematic
;
3,5-Bis(3-methylimidazolium-1-ylmethyl)toluene bis(hexafluorophosphate)
;
_chemical_name_common     ?
_chemical_formula_moiety     'C17 H22 N4 2+, 2(F6 P -)'
_chemical_formula_sum     'C17 H22 F12 N4 P2'
_chemical_formula_iupac     'C17 H22 N4 2+, 2P F6 -'
_chemical_formula_weight     572.33
_chemical_melting_point     ?
_symmetry_cell_setting     Monoclinic
_symmetry_space_group_name_H-M     'P 21/c'
_symmetry_space_group_name_Hall     '-P 2ybc'
loop_
    _symmetry_equiv_pos_as_xyz
    'x, y, z'
    '-x, y+1/2, -z+1/2'
    '-x, -y, -z'
    'x, -y-1/2, z-1/2'
_cell_length_a     6.12890(10)
_cell_length_b     19.0139(4)
_cell_length_c     20.1770(4)
_cell_angle_alpha     90.00
_cell_angle_beta     97.3900(10)
_cell_angle_gamma     90.00
_cell_volume     2331.78(8)
_cell_formula_units_Z     4
_cell_measurement_reflns_used     9980
_cell_measurement_theta_min     2.30
_cell_measurement_theta_max     33.06
_cell_measurement_temperature     100.00(10)
_exptl_crystal_description     'block'
_exptl_crystal_colour     'colourless'
_exptl_crystal_size_max     0.53
_exptl_crystal_size_mid     0.28
_exptl_crystal_size_min     0.20
_exptl_crystal_density_diffrn     1.630
_exptl_crystal_density_meas     ?
_exptl_crystal_density_method     'not measured'
_exptl_crystal_F_000     1160
_exptl_absorpt_coefficient_mu     0.296
_exptl_absorpt_correction_type     'multi-scan'
_exptl_absorpt_process_details     '(<i>SADABS</i>; Bruker, 2009)'
_exptl_absorpt_correction_T_min     0.8579
_exptl_absorpt_correction_T_max     0.9421
_exptl_special_details
;
The crystal was placed in the cold stream of an Oxford Cryosystems Cobra
open-flow nitrogen cryostat (Cosier & Glazer, 1986) operating at 100.0 (1) K.
;
_diffrn_ambient_temperature     100
_diffrn_radiation_type     MoK\a
_diffrn_radiation_wavelength     0.71073
_diffrn_radiation_source     'fine-focus sealed tube'
_diffrn_radiation_monochromator     graphite
_diffrn_measurement_device_type
;
Bruker SMART APEXII CCD area-detector diffractometer
;
_diffrn_measurement_method     '\f and \w scans'
_diffrn_detector_area_resol_mean     ?
_diffrn_reflns_number     42881
_diffrn_reflns_av_R_equivalents     0.0339
_diffrn_reflns_av_sigmaI/netI     0.0368
_diffrn_reflns_theta_min     2.04
_diffrn_reflns_theta_max     36.35
_diffrn_reflns_theta_full     36.35
_diffrn_measured_fraction_theta_max     0.995
_diffrn_measured_fraction_theta_full     0.995
_diffrn_reflns_limit_h_min     -9
_diffrn_reflns_limit_h_max     10
_diffrn_reflns_limit_k_min     -31
_diffrn_reflns_limit_k_max     31
_diffrn_reflns_limit_l_min     -33
_diffrn_reflns_limit_l_max     33
_diffrn_standards_number     0
_diffrn_standards_interval_count     .
_diffrn_standards_interval_time     .
_diffrn_standards_decay_%     ?
_refine_special_details
;
Refinement of <i>F</i>^2^ against ALL reflections. The weighted <i>R</i>-factor
wR and goodness of fit <i>S</i> are based on <i>F</i>^2^, conventional
<i>R</i>-factors <i>R</i> are based on <i>F</i>, with <i>F</i> set to zero for
negative <i>F</i>^2^. The threshold expression of <i>F</i>^2^ >
\s(<i>F</i>^2^) is used only for calculating <i>R</i>-factors(gt) etc. and is
not relevant to the choice of reflections for refinement. <i>R</i>-factors
based on <i>F</i>^2^ are statistically about twice as large as those based on
<i>F</i>, and <i>R</i>- factors based on ALL data will be even larger.
;
_reflns_number_total     11275
_reflns_number_gt     7988
_reflns_threshold_expression     I>2\s(I)
_refine_ls_structure_factor_coef     Fsqd
_refine_ls_matrix_type     full
_refine_ls_R_factor_all     0.0772
_refine_ls_R_factor_gt     0.0521
_refine_ls_wR_factor_gt     0.1346
_refine_ls_wR_factor_ref     0.1488
_refine_ls_goodness_of_fit_ref     1.031
_refine_ls_restrained_S_all     1.031
_refine_ls_number_reflns     11275
_refine_ls_number_parameters     319
_refine_ls_number_restraints     0
_refine_ls_hydrogen_treatment     constr
_refine_ls_weighting_scheme     calc
_refine_ls_weighting_details
         'calc w=1/[\s^2^(Fo^2^)+(0.0703P)^2^+0.7107P] where P=(Fo^2^+2Fc^2^)/3'
_atom_sites_solution_hydrogens     geom
_atom_sites_solution_primary     direct
_atom_sites_solution_secondary     difmap
_refine_ls_shift/su_max     0.001
_refine_ls_shift/su_mean     0.000
_refine_diff_density_max     0.615
_refine_diff_density_min     -0.436
_refine_ls_extinction_method     none
_refine_ls_extinction_coef     ?
loop_
    _atom_type_symbol
    _atom_type_description
    _atom_type_scat_dispersion_real
    _atom_type_scat_dispersion_imag
    _atom_type_scat_source
    'C' 'C' 0.0033 0.0016
                         'International Tables Vol C Tables 4.2.6.8 and 6.1.1.4'
    'H' 'H' 0.0000 0.0000
                         'International Tables Vol C Tables 4.2.6.8 and 6.1.1.4'
    'N' 'N' 0.0061 0.0033
                         'International Tables Vol C Tables 4.2.6.8 and 6.1.1.4'
    'F' 'F' 0.0171 0.0103
                         'International Tables Vol C Tables 4.2.6.8 and 6.1.1.4'
    'P' 'P' 0.1023 0.0942
                         'International Tables Vol C Tables 4.2.6.8 and 6.1.1.4'
_computing_data_collection     'APEX2 (Bruker, 2009)'
_computing_cell_refinement     'SAINT (Bruker, 2009)'
_computing_data_reduction     'SAINT (Bruker, 2009)'
_computing_structure_solution     'SHELXTL (Sheldrick, 2008)'
_computing_structure_refinement     'SHELXTL (Sheldrick, 2008)'
_computing_molecular_graphics     'SHELXTL (Sheldrick, 2008)'
_computing_publication_material
;
SHELXTL (Sheldrick, 2008) and PLATON (Spek, 2009)
;
loop_
    _atom_site_type_symbol
    _atom_site_label
    _atom_site_fract_x
    _atom_site_fract_y
    _atom_site_fract_z
    _atom_site_U_iso_or_equiv
    _atom_site_adp_type
    _atom_site_calc_flag
    _atom_site_refinement_flags
    _atom_site_occupancy
    _atom_site_disorder_assembly
    _atom_site_disorder_group
    N N1 1.09705(19) 0.13322(5) 0.47609(5) 0.02147(19) Uani d . 1 . .
    N N2 1.01744(18) 0.14740(6) 0.57634(5) 0.02158(19) Uani d . 1 . .
    N N3 1.07523(19) 0.45850(6) 0.36551(5) 0.0224(2) Uani d . 1 . .
    N N4 0.89594(19) 0.55547(6) 0.34480(6) 0.0241(2) Uani d . 1 . .
    C C1 0.8951(2) 0.20094(7) 0.33537(6) 0.0244(2) Uani d . 1 . .
    H H1A 0.8258 0.1574 0.3299 0.029 Uiso calc R 1 . .
    C C2 0.7957(2) 0.25985(7) 0.30300(6) 0.0229(2) Uani d . 1 . .
    C C3 0.9031(2) 0.32451(7) 0.31150(6) 0.0220(2) Uani d . 1 . .
    H H3A 0.8388 0.3642 0.2904 0.026 Uiso calc R 1 . .
    C C4 1.1060(2) 0.33027(7) 0.35138(6) 0.0224(2) Uani d . 1 . .
    C C5 1.2019(2) 0.27104(7) 0.38343(6) 0.0230(2) Uani d . 1 . .
    H H5A 1.3370 0.2747 0.4101 0.028 Uiso calc R 1 . .
    C C6 1.0960(2) 0.20638(7) 0.37567(6) 0.0229(2) Uani d . 1 . .
    C C7 1.1966(3) 0.14348(7) 0.41401(7) 0.0284(3) Uani d . 1 . .
    H H7A 1.1736 0.1017 0.3864 0.034 Uiso calc R 1 . .
    H H7B 1.3539 0.1506 0.4249 0.034 Uiso calc R 1 . .
    C C8 1.1522(2) 0.16744(6) 0.53334(6) 0.0216(2) Uani d . 1 . .
    H H8A 1.2659 0.1999 0.5418 0.026 Uiso calc R 1 . .
    C C9 0.9202(3) 0.09042(7) 0.48282(7) 0.0287(3) Uani d . 1 . .
    H H9A 0.8481 0.0610 0.4503 0.034 Uiso calc R 1 . .
    C C10 0.8715(2) 0.09935(8) 0.54570(7) 0.0293(3) Uani d . 1 . .
    H H10A 0.7596 0.0770 0.5647 0.035 Uiso calc R 1 . .
    C C11 1.0210(3) 0.17284(9) 0.64499(7) 0.0326(3) Uani d . 1 . .
    H H11A 1.1495 0.2013 0.6568 0.049 Uiso calc R 1 . .
    H H11B 1.0243 0.1335 0.6749 0.049 Uiso calc R 1 . .
    H H11C 0.8917 0.2004 0.6483 0.049 Uiso calc R 1 . .
    C C12 1.2268(2) 0.39980(7) 0.36005(8) 0.0286(3) Uani d . 1 . .
    H H12A 1.3332 0.3979 0.4000 0.034 Uiso calc R 1 . .
    H H12B 1.3064 0.4076 0.3221 0.034 Uiso calc R 1 . .
    C C13 1.0490(2) 0.51400(7) 0.32521(6) 0.0215(2) Uani d . 1 . .
    H H13A 1.1257 0.5224 0.2891 0.026 Uiso calc R 1 . .
    C C14 0.9316(3) 0.46493(8) 0.41259(7) 0.0310(3) Uani d . 1 . .
    H H14A 0.9148 0.4333 0.4467 0.037 Uiso calc R 1 . .
    C C15 0.8204(3) 0.52554(8) 0.39983(8) 0.0316(3) Uani d . 1 . .
    H H15A 0.7131 0.5438 0.4236 0.038 Uiso calc R 1 . .
    C C16 0.8185(3) 0.62160(8) 0.31312(8) 0.0360(3) Uani d . 1 . .
    H H16A 0.9219 0.6376 0.2845 0.054 Uiso calc R 1 . .
    H H16B 0.8050 0.6563 0.3469 0.054 Uiso calc R 1 . .
    H H16C 0.6778 0.6143 0.2871 0.054 Uiso calc R 1 . .
    C C17 0.5767(2) 0.25388(8) 0.26001(7) 0.0307(3) Uani d . 1 . .
    H H17A 0.5086 0.2994 0.2553 0.046 Uiso calc R 1 . .
    H H17B 0.4836 0.2222 0.2806 0.046 Uiso calc R 1 . .
    H H17C 0.5982 0.2362 0.2168 0.046 Uiso calc R 1 . .
    P P1 0.48424(5) 0.488905(18) 0.175041(16) 0.02100(7) Uani d . 1 . .
    F F1 0.74701(13) 0.49029(5) 0.18064(5) 0.03038(18) Uani d . 1 . .
    F F2 0.48256(17) 0.57311(5) 0.17898(5) 0.0381(2) Uani d . 1 . .
    F F3 0.22094(15) 0.48912(6) 0.16927(6) 0.0434(2) Uani d . 1 . .
    F F4 0.46926(17) 0.49406(6) 0.09530(4) 0.0407(2) Uani d . 1 . .
    F F5 0.50201(18) 0.48512(7) 0.25471(5) 0.0442(3) Uani d . 1 . .
    F F6 0.48927(19) 0.40533(5) 0.16983(6) 0.0488(3) Uani d . 1 . .
    P P2 0.66006(5) 0.168232(18) 0.043019(17) 0.02251(8) Uani d . 1 . .
    F F7 0.39775(14) 0.15921(5) 0.03209(5) 0.0366(2) Uani d . 1 . .
    F F8 0.66196(17) 0.16954(6) -0.03614(5) 0.0412(2) Uani d . 1 . .
    F F9 0.92024(15) 0.17795(6) 0.05369(6) 0.0421(2) Uani d . 1 . .
    F F10 0.69001(18) 0.08453(5) 0.04230(6) 0.0420(2) Uani d . 1 . .
    F F11 0.6604(2) 0.16457(8) 0.12203(5) 0.0575(4) Uani d . 1 . .
    F F12 0.62782(18) 0.25150(5) 0.04312(7) 0.0552(3) Uani d . 1 . .
loop_
    _atom_site_aniso_label
    _atom_site_aniso_U_11
    _atom_site_aniso_U_22
    _atom_site_aniso_U_33
    _atom_site_aniso_U_12
    _atom_site_aniso_U_13
    _atom_site_aniso_U_23
    N1 0.0274(5) 0.0155(4) 0.0224(4) 0.0010(4) 0.0065(4) 0.0017(4)
    N2 0.0240(5) 0.0208(5) 0.0200(4) 0.0028(4) 0.0029(4) 0.0019(4)
    N3 0.0262(5) 0.0190(5) 0.0223(4) -0.0057(4) 0.0044(4) 0.0003(4)
    N4 0.0248(5) 0.0214(5) 0.0254(5) -0.0017(4) 0.0010(4) -0.0041(4)
    C1 0.0336(7) 0.0184(5) 0.0230(5) -0.0047(5) 0.0101(5) -0.0033(4)
    C2 0.0285(6) 0.0220(5) 0.0192(5) -0.0055(4) 0.0072(4) -0.0028(4)
    C3 0.0268(6) 0.0202(5) 0.0195(5) -0.0020(4) 0.0050(4) 0.0006(4)
    C4 0.0265(6) 0.0191(5) 0.0223(5) -0.0025(4) 0.0060(4) 0.0007(4)
    C5 0.0251(6) 0.0225(5) 0.0220(5) 0.0006(4) 0.0060(4) 0.0007(4)
    C6 0.0317(6) 0.0186(5) 0.0205(5) 0.0023(4) 0.0115(4) 0.0002(4)
    C7 0.0401(7) 0.0207(6) 0.0275(6) 0.0084(5) 0.0158(5) 0.0025(5)
    C8 0.0209(5) 0.0187(5) 0.0253(5) -0.0008(4) 0.0034(4) -0.0007(4)
    C9 0.0364(7) 0.0223(6) 0.0268(6) -0.0105(5) 0.0013(5) 0.0016(5)
    C10 0.0290(6) 0.0300(7) 0.0292(6) -0.0090(5) 0.0053(5) 0.0062(5)
    C11 0.0418(8) 0.0350(7) 0.0211(5) 0.0130(6) 0.0048(5) -0.0007(5)
    C12 0.0238(6) 0.0216(6) 0.0402(7) -0.0035(4) 0.0031(5) 0.0041(5)
    C13 0.0232(5) 0.0215(5) 0.0201(5) -0.0031(4) 0.0037(4) 0.0003(4)
    C14 0.0437(8) 0.0272(6) 0.0247(6) -0.0118(6) 0.0145(5) -0.0026(5)
    C15 0.0350(7) 0.0304(7) 0.0320(6) -0.0078(5) 0.0146(6) -0.0107(5)
    C16 0.0386(8) 0.0261(7) 0.0395(8) 0.0054(6) -0.0089(6) -0.0022(6)
    C17 0.0309(7) 0.0333(7) 0.0275(6) -0.0074(5) 0.0022(5) -0.0039(5)
    P1 0.01773(14) 0.02285(15) 0.02274(14) 0.00107(10) 0.00376(11) 0.00061(11)
    F1 0.0179(3) 0.0379(5) 0.0356(4) 0.0027(3) 0.0042(3) 0.0001(4)
    F2 0.0392(5) 0.0242(4) 0.0517(6) 0.0057(4) 0.0091(4) -0.0031(4)
    F3 0.0176(4) 0.0592(7) 0.0538(6) -0.0036(4) 0.0061(4) -0.0061(5)
    F4 0.0399(5) 0.0593(6) 0.0223(4) 0.0208(5) 0.0018(4) -0.0017(4)
    F5 0.0407(5) 0.0687(8) 0.0247(4) -0.0091(5) 0.0100(4) 0.0080(4)
    F6 0.0449(6) 0.0229(4) 0.0752(8) -0.0043(4) -0.0051(5) 0.0019(5)
    P2 0.01778(14) 0.02462(16) 0.02537(15) 0.00125(11) 0.00367(11) -0.00180(12)
    F7 0.0190(4) 0.0468(5) 0.0443(5) -0.0040(4) 0.0055(3) 0.0089(4)
    F8 0.0350(5) 0.0598(7) 0.0299(4) 0.0093(4) 0.0084(4) 0.0100(4)
    F9 0.0178(4) 0.0478(6) 0.0593(6) 0.0006(4) -0.0010(4) 0.0095(5)
    F10 0.0447(6) 0.0269(4) 0.0538(6) 0.0047(4) 0.0039(5) 0.0042(4)
    F11 0.0468(6) 0.1009(11) 0.0251(4) 0.0206(6) 0.0064(4) -0.0085(5)
    F12 0.0356(5) 0.0249(5) 0.1015(10) 0.0045(4) -0.0052(6) -0.0120(5)
_geom_special_details
;
All esds (except the esd in the dihedral angle between two l.s. planes) are
estimated using the full covariance matrix. The cell esds are taken into
account individually in the estimation of esds in distances, angles and
torsion angles; correlations between esds in cell parameters are only used
when they are defined by crystal symmetry. An approximate (isotropic)
treatment of cell esds is used for estimating esds involving l.s. planes.
;
loop_
    _geom_bond_atom_site_label_1
    _geom_bond_atom_site_label_2
    _geom_bond_site_symmetry_2
    _geom_bond_distance
    _geom_bond_publ_flag
    N1 C8 . 1.3310(16) ?
    N1 C9 . 1.3759(18) ?
    N1 C7 . 1.4752(17) ?
    N2 C8 . 1.3284(17) ?
    N2 C10 . 1.3691(18) ?
    N2 C11 . 1.4647(17) ?
    N3 C13 . 1.3294(16) ?
    N3 C14 . 1.3810(18) ?
    N3 C12 . 1.4652(18) ?
    N4 C13 . 1.3242(17) ?
    N4 C15 . 1.3795(19) ?
    N4 C16 . 1.4618(19) ?
    C1 C6 . 1.389(2) ?
    C1 C2 . 1.3965(19) ?
    C1 H1A . 0.9300 ?
    C2 C3 . 1.3945(17) ?
    C2 C17 . 1.5059(19) ?
    C3 C4 . 1.3959(18) ?
    C3 H3A . 0.9300 ?
    C4 C5 . 1.3907(18) ?
    C4 C12 . 1.5143(18) ?
    C5 C6 . 1.3897(18) ?
    C5 H5A . 0.9300 ?
    C6 C7 . 1.5123(18) ?
    C7 H7A . 0.9700 ?
    C7 H7B . 0.9700 ?
    C8 H8A . 0.9300 ?
    C9 C10 . 1.351(2) ?
    C9 H9A . 0.9300 ?
    C10 H10A . 0.9300 ?
    C11 H11A . 0.9600 ?
    C11 H11B . 0.9600 ?
    C11 H11C . 0.9600 ?
    C12 H12A . 0.9700 ?
    C12 H12B . 0.9700 ?
    C13 H13A . 0.9300 ?
    C14 C15 . 1.347(2) ?
    C14 H14A . 0.9300 ?
    C15 H15A . 0.9300 ?
    C16 H16A . 0.9600 ?
    C16 H16B . 0.9600 ?
    C16 H16C . 0.9600 ?
    C17 H17A . 0.9600 ?
    C17 H17B . 0.9600 ?
    C17 H17C . 0.9600 ?
    P1 F6 . 1.5932(10) ?
    P1 F5 . 1.5988(10) ?
    P1 F1 . 1.6001(9) ?
    P1 F4 . 1.6027(9) ?
    P1 F3 . 1.6029(10) ?
    P1 F2 . 1.6031(10) ?
    P2 F9 . 1.5921(10) ?
    P2 F11 . 1.5955(11) ?
    P2 F12 . 1.5957(11) ?
    P2 F8 . 1.5989(10) ?
    P2 F10 . 1.6024(10) ?
    P2 F7 . 1.6036(9) ?
loop_
    _geom_angle_atom_site_label_1
    _geom_angle_atom_site_label_2
    _geom_angle_atom_site_label_3
    _geom_angle_site_symmetry_1
    _geom_angle_site_symmetry_3
    _geom_angle
    _geom_angle_publ_flag
    C8 N1 C9 . . 108.59(11) ?
    C8 N1 C7 . . 125.85(12) ?
    C9 N1 C7 . . 125.40(12) ?
    C8 N2 C10 . . 108.76(11) ?
    C8 N2 C11 . . 126.01(12) ?
    C10 N2 C11 . . 125.23(12) ?
    C13 N3 C14 . . 108.23(12) ?
    C13 N3 C12 . . 125.92(12) ?
    C14 N3 C12 . . 125.84(12) ?
    C13 N4 C15 . . 108.57(12) ?
    C13 N4 C16 . . 125.75(13) ?
    C15 N4 C16 . . 125.68(13) ?
    C6 C1 C2 . . 120.95(12) ?
    C6 C1 H1A . . 119.5 ?
    C2 C1 H1A . . 119.5 ?
    C3 C2 C1 . . 118.63(12) ?
    C3 C2 C17 . . 120.59(12) ?
    C1 C2 C17 . . 120.78(12) ?
    C2 C3 C4 . . 120.75(12) ?
    C2 C3 H3A . . 119.6 ?
    C4 C3 H3A . . 119.6 ?
    C5 C4 C3 . . 119.76(12) ?
    C5 C4 C12 . . 118.82(12) ?
    C3 C4 C12 . . 121.41(12) ?
    C6 C5 C4 . . 120.04(12) ?
    C6 C5 H5A . . 120.0 ?
    C4 C5 H5A . . 120.0 ?
    C1 C6 C5 . . 119.86(12) ?
    C1 C6 C7 . . 120.87(12) ?
    C5 C6 C7 . . 119.21(13) ?
    N1 C7 C6 . . 110.66(10) ?
    N1 C7 H7A . . 109.5 ?
    C6 C7 H7A . . 109.5 ?
    N1 C7 H7B . . 109.5 ?
    C6 C7 H7B . . 109.5 ?
    H7A C7 H7B . . 108.1 ?
    N2 C8 N1 . . 108.46(11) ?
    N2 C8 H8A . . 125.8 ?
    N1 C8 H8A . . 125.8 ?
    C10 C9 N1 . . 106.89(12) ?
    C10 C9 H9A . . 126.6 ?
    N1 C9 H9A . . 126.6 ?
    C9 C10 N2 . . 107.30(12) ?
    C9 C10 H10A . . 126.4 ?
    N2 C10 H10A . . 126.4 ?
    N2 C11 H11A . . 109.5 ?
    N2 C11 H11B . . 109.5 ?
    H11A C11 H11B . . 109.5 ?
    N2 C11 H11C . . 109.5 ?
    H11A C11 H11C . . 109.5 ?
    H11B C11 H11C . . 109.5 ?
    N3 C12 C4 . . 111.62(11) ?
    N3 C12 H12A . . 109.3 ?
    C4 C12 H12A . . 109.3 ?
    N3 C12 H12B . . 109.3 ?
    C4 C12 H12B . . 109.3 ?
    H12A C12 H12B . . 108.0 ?
    N4 C13 N3 . . 108.95(11) ?
    N4 C13 H13A . . 125.5 ?
    N3 C13 H13A . . 125.5 ?
    C15 C14 N3 . . 107.21(12) ?
    C15 C14 H14A . . 126.4 ?
    N3 C14 H14A . . 126.4 ?
    C14 C15 N4 . . 107.04(13) ?
    C14 C15 H15A . . 126.5 ?
    N4 C15 H15A . . 126.5 ?
    N4 C16 H16A . . 109.5 ?
    N4 C16 H16B . . 109.5 ?
    H16A C16 H16B . . 109.5 ?
    N4 C16 H16C . . 109.5 ?
    H16A C16 H16C . . 109.5 ?
    H16B C16 H16C . . 109.5 ?
    C2 C17 H17A . . 109.5 ?
    C2 C17 H17B . . 109.5 ?
    H17A C17 H17B . . 109.5 ?
    C2 C17 H17C . . 109.5 ?
    H17A C17 H17C . . 109.5 ?
    H17B C17 H17C . . 109.5 ?
    F6 P1 F5 . . 91.26(7) ?
    F6 P1 F1 . . 89.61(6) ?
    F5 P1 F1 . . 89.54(5) ?
    F6 P1 F4 . . 89.65(6) ?
    F5 P1 F4 . . 178.89(7) ?
    F1 P1 F4 . . 89.83(5) ?
    F6 P1 F3 . . 91.47(6) ?
    F5 P1 F3 . . 90.62(6) ?
    F1 P1 F3 . . 178.90(6) ?
    F4 P1 F3 . . 89.99(6) ?
    F6 P1 F2 . . 178.73(7) ?
    F5 P1 F2 . . 89.72(6) ?
    F1 P1 F2 . . 89.59(5) ?
    F4 P1 F2 . . 89.36(6) ?
    F3 P1 F2 . . 89.32(6) ?
    F9 P2 F11 . . 89.85(6) ?
    F9 P2 F12 . . 90.39(6) ?
    F11 P2 F12 . . 91.50(8) ?
    F9 P2 F8 . . 89.86(6) ?
    F11 P2 F8 . . 178.32(7) ?
    F12 P2 F8 . . 90.15(7) ?
    F9 P2 F10 . . 90.15(6) ?
    F11 P2 F10 . . 88.87(7) ?
    F12 P2 F10 . . 179.35(7) ?
    F8 P2 F10 . . 89.47(6) ?
    F9 P2 F7 . . 179.46(6) ?
    F11 P2 F7 . . 90.30(6) ?
    F12 P2 F7 . . 89.09(6) ?
    F8 P2 F7 . . 90.02(6) ?
    F10 P2 F7 . . 90.37(6) ?
loop_
    _geom_torsion_atom_site_label_1
    _geom_torsion_atom_site_label_2
    _geom_torsion_atom_site_label_3
    _geom_torsion_atom_site_label_4
    _geom_torsion_site_symmetry_1
    _geom_torsion_site_symmetry_2
    _geom_torsion_site_symmetry_3
    _geom_torsion_site_symmetry_4
    _geom_torsion
    _geom_torsion_publ_flag
    C6 C1 C2 C3 . . . . 0.45(19) ?
    C6 C1 C2 C17 . . . . -179.27(12) ?
    C1 C2 C3 C4 . . . . 0.19(19) ?
    C17 C2 C3 C4 . . . . 179.91(12) ?
    C2 C3 C4 C5 . . . . -0.45(19) ?
    C2 C3 C4 C12 . . . . 178.79(12) ?
    C3 C4 C5 C6 . . . . 0.08(19) ?
    C12 C4 C5 C6 . . . . -179.19(12) ?
    C2 C1 C6 C5 . . . . -0.83(19) ?
    C2 C1 C6 C7 . . . . 176.25(11) ?
    C4 C5 C6 C1 . . . . 0.56(19) ?
    C4 C5 C6 C7 . . . . -176.57(11) ?
    C8 N1 C7 C6 . . . . -81.82(17) ?
    C9 N1 C7 C6 . . . . 92.95(16) ?
    C1 C6 C7 N1 . . . . -80.96(15) ?
    C5 C6 C7 N1 . . . . 96.14(15) ?
    C10 N2 C8 N1 . . . . -0.30(15) ?
    C11 N2 C8 N1 . . . . -179.56(12) ?
    C9 N1 C8 N2 . . . . 0.47(15) ?
    C7 N1 C8 N2 . . . . 175.98(11) ?
    C8 N1 C9 C10 . . . . -0.46(16) ?
    C7 N1 C9 C10 . . . . -175.99(12) ?
    N1 C9 C10 N2 . . . . 0.27(17) ?
    C8 N2 C10 C9 . . . . 0.01(16) ?
    C11 N2 C10 C9 . . . . 179.28(13) ?
    C13 N3 C12 C4 . . . . -120.97(14) ?
    C14 N3 C12 C4 . . . . 57.56(18) ?
    C5 C4 C12 N3 . . . . -141.60(12) ?
    C3 C4 C12 N3 . . . . 39.15(18) ?
    C15 N4 C13 N3 . . . . -0.04(15) ?
    C16 N4 C13 N3 . . . . -179.56(12) ?
    C14 N3 C13 N4 . . . . 0.27(14) ?
    C12 N3 C13 N4 . . . . 179.02(11) ?
    C13 N3 C14 C15 . . . . -0.40(16) ?
    C12 N3 C14 C15 . . . . -179.15(12) ?
    N3 C14 C15 N4 . . . . 0.37(16) ?
    C13 N4 C15 C14 . . . . -0.21(16) ?
    C16 N4 C15 C14 . . . . 179.31(13) ?
loop_
    _geom_hbond_atom_site_label_D
    _geom_hbond_atom_site_label_H
    _geom_hbond_atom_site_label_A
    _geom_hbond_site_symmetry_A
    _geom_hbond_distance_DH
    _geom_hbond_distance_HA
    _geom_hbond_distance_DA
    _geom_hbond_angle_DHA
    _geom_hbond_publ_flag
    C1 H1A F2 2_645 0.9300 2.4700 3.3431(16) 157.00 yes
    C5 H5A F8 4_666 0.9300 2.3900 3.2686(16) 157.00 yes
    C8 H8A F12 4_666 0.9300 2.4000 3.2808(16) 158.00 yes
    C9 H9A F4 2_645 0.9300 2.4100 3.2513(19) 151.00 yes
    C10 H10A F4 4_566 0.9300 2.3800 3.2967(17) 169.00 yes
    C12 H12B F5 1_655 0.9700 2.4200 3.3040(18) 150.00 yes
    C14 H14A F8 4_566 0.9300 2.5500 3.283(2) 136.00 yes
    C14 H14A F10 4_566 0.9300 2.5300 3.3050(19) 141.00 yes
    C15 H15A F7 2_655 0.9300 2.5000 3.2568(19) 139.00 yes
    C16 H16B F9 2_755 0.9600 2.4800 3.135(2) 125.00 yes
    C16 H16C F2 . 0.9600 2.4800 3.314(2) 146.00 yes
    C17 H17C F11 . 0.9600 2.4200 3.3563(18) 166.00 yes
