# Supplementary material for: 3,5-Bis(3-methyl­imidazolium-1-ylmeth­yl)toluene bis­(hexa­fluoro­phosphate)
Source: Acta Crystallogr Sect E Struct Rep Online. 2010 Feb 6;66(Pt 3):o556. doi: 10.1107/S1600536810003739 (PMC2983672; doi:10.1107/S1600536810003739)
Supplement: Supplementary file 2 [file e-66-0o556-Isup2.hkl]

# 
# h,k,l, Fc-squared, Fo-squared, sigma(Fo-squared) and status flag 
# 
data_I
_shelx_title ' m2_0m in P2(1)/c  (100K)' 
_shelx_refln_list_code          4 
_shelx_F_calc_maximum      242.93 
_exptl_crystal_F_000      1160.00 
_reflns_d_resolution_high  0.5996 
 
loop_ 
 _symmetry_equiv_pos_as_xyz 
 'x, y, z' 
 '-x, y+1/2, -z+1/2' 
 '-x, -y, -z' 
 'x, -y-1/2, z-1/2' 
 
_cell_length_a     6.1289 
_cell_length_b    19.0139 
_cell_length_c    20.1770 
_cell_angle_alpha  90.000 
_cell_angle_beta   97.390 
_cell_angle_gamma  90.000 
 
_shelx_F_squared_multiplier     1.000 
 
loop_ 
 _refln_index_h 
 _refln_index_k 
 _refln_index_l 
 _refln_F_squared_calc 
 _refln_F_squared_meas 
 _refln_F_squared_sigma 
 _refln_observed_status 
   1   0   0      115.24       34.66      3.02 o 
   2   0   0     6364.92     7600.35     99.94 o 
   3   0   0     3758.28     4129.91     50.85 o 
   4   0   0        3.81       51.61      3.75 o 
   5   0   0     4038.21     3807.07     63.06 o 
   6   0   0      498.88      483.95     15.79 o 
   7   0   0     3666.52     3469.70     79.70 o 
   8   0   0       95.01      115.03     14.70 o 
   9   0   0       83.66      121.84     22.16 o 
   1   1   0     3364.91     3788.08     35.34 o 
   2   1   0    13768.39    14741.33    145.39 o 
   3   1   0      777.60      847.71      9.57 o 
   4   1   0     4065.67     4048.83     33.15 o 
   5   1   0     1033.90     1006.27     16.06 o 
   6   1   0        2.06       10.28      4.71 o 
   7   1   0       82.19       84.74     11.57 o 
   8   1   0      365.10      380.55     24.20 o 
   9   1   0        0.31        8.84      8.98 o 
  10   1   0        2.21       22.24     14.42 o 
   1   2   0     4425.37     4632.46     46.29 o 
   2   2   0     6199.05     6278.24     58.95 o 
   3   2   0    14728.13    14801.26    114.82 o 
   4   2   0    16074.38    16956.19    126.25 o 
   5   2   0     2185.62     2246.55     28.93 o 
   6   2   0       33.90       32.01      5.59 o 
   7   2   0      208.50      230.16     15.34 o 
   8   2   0      169.08      158.22     11.95 o 
   9   2   0      208.68      241.90     30.05 o 
  10   2   0        0.26        6.63     13.49 o 
   1   3   0     3790.33     4402.66     44.45 o 
   2   3   0       13.63       23.63      3.31 o 
   3   3   0      750.77      839.00     10.99 o 
   4   3   0      743.24      827.31      9.51 o 
   5   3   0        3.43        7.01      3.52 o 
   6   3   0      173.45      176.92     15.35 o 
   7   3   0       31.17       27.90      5.13 o 
   8   3   0       53.15       46.87      7.55 o 
   9   3   0        8.49       -0.26     11.06 o 
  10   3   0        0.06       24.89     15.39 o 
   0   4   0     1387.32     1632.29     51.99 o 
   1   4   0     9062.32     9700.92     95.52 o 
   2   4   0     1388.96     1486.18     15.30 o 
   3   4   0     6528.15     6536.18     57.95 o 
   4   4   0     5279.96     5536.67     48.32 o 
   5   4   0       11.20       11.71      4.32 o 
   6   4   0       96.59       96.08      6.60 o 
   7   4   0      366.52      354.05     12.12 o 
   8   4   0       29.80       37.22      8.67 o 
   9   4   0      121.30      122.90     23.69 o 
  10   4   0        2.78       -5.74     13.08 o 
   1   5   0      145.18      167.78      3.88 o 
   2   5   0      113.97       94.65      2.70 o 
   3   5   0      378.39      436.40      5.84 o 
   4   5   0     1812.41     1707.05     17.74 o 
   5   5   0      514.35      498.85     10.43 o 
   6   5   0       79.47       67.09      5.87 o 
   7   5   0      150.72      144.93     12.24 o 
   8   5   0      848.02      833.73     29.25 o 
   9   5   0        0.16        9.82     12.64 o 
  10   5   0        0.21        8.57     13.35 o 
   0   6   0    40826.82    38407.60   1136.53 o 
   1   6   0      521.00      800.82     11.48 o 
   2   6   0      931.35     1010.60     12.35 o 
   3   6   0      536.57      537.21      7.01 o 
   4   6   0       17.26       24.30      2.09 o 
   5   6   0      589.04      626.92     13.61 o 
   6   6   0      526.88      524.86     15.49 o 
   7   6   0      561.94      569.83     17.54 o 
   8   6   0       81.56      107.76     12.47 o 
   9   6   0        3.36       13.87     13.88 o 
   1   7   0      100.32       63.26      3.12 o 
   2   7   0      246.33      258.21      6.37 o 
   3   7   0      729.58      825.51      9.63 o 
   4   7   0     2896.87     2622.16     28.51 o 
   5   7   0      159.46      162.34     11.78 o 
   6   7   0       70.64       60.86      6.58 o 
   7   7   0      109.87      119.95     12.37 o 
   8   7   0      273.68      292.97     15.99 o 
   9   7   0        2.23       -0.45     11.40 o 
   0   8   0     2146.63     2181.59     46.54 o 
   1   8   0     5940.73     6299.80     76.30 o 
   2   8   0       18.37       85.16      3.04 o 
   3   8   0     5171.90     5219.96     45.86 o 
   4   8   0     4588.67     4487.40     44.30 o 
   5   8   0     1416.14     1272.53     25.20 o 
   6   8   0       58.51       61.17      6.72 o 
   7   8   0       40.18       42.86      9.64 o 
   8   8   0      104.10      127.93     10.97 o 
   9   8   0      108.09      133.71     24.98 o 
   1   9   0     2181.15     2248.27     25.47 o 
   2   9   0     1927.57     2279.11     21.85 o 
   3   9   0      342.19      362.13      8.30 o 
   4   9   0       69.50       72.13      4.32 o 
   5   9   0       13.98       12.46      4.14 o 
   6   9   0      224.60      201.36     14.52 o 
   7   9   0      105.28      108.34      9.52 o 
   8   9   0      131.33      139.73     16.97 o 
   9   9   0       21.23       27.10     15.41 o 
   0  10   0      262.60      228.28     10.10 o 
   1  10   0     1174.11     1171.28     19.54 o 
   2  10   0      361.27      274.08      5.21 o 
   3  10   0     5666.70     5425.21     48.02 o 
   4  10   0     4795.79     4406.02     53.48 o 
   5  10   0     2192.82     2074.57     36.33 o 
   6  10   0        1.38        2.44      3.60 o 
   7  10   0       85.35      105.98      9.79 o 
   8  10   0      109.74      128.89     11.27 o 
   9  10   0       23.41       29.75     15.92 o 
   1  11   0     3820.61     3712.78     43.02 o 
   2  11   0     3941.68     3798.66     34.62 o 
   3  11   0        0.51        9.67      2.06 o 
   4  11   0       19.51       30.35      4.33 o 
   5  11   0      148.66      133.08      8.94 o 
   6  11   0       22.98       20.01      4.97 o 
   7  11   0      467.56      451.84     19.67 o 
   8  11   0      655.73      624.18     28.94 o 
   9  11   0        1.42       -2.82     12.57 o 
   0  12   0    30242.36    29988.29    527.17 o 
   1  12   0    11481.68    11323.70    133.27 o 
   2  12   0      101.39      112.39      4.27 o 
   3  12   0      317.01      310.77      6.88 o 
   4  12   0      132.58      124.50      7.35 o 
   5  12   0      179.02      218.27     17.46 o 
   6  12   0      920.58      887.90     24.52 o 
   7  12   0      356.29      362.11     16.59 o 
   8  12   0       93.67       90.52     33.79 o 
   9  12   0        6.90       11.13     13.45 o 
   1  13   0     4666.54     4700.63     64.37 o 
   2  13   0       13.76       16.40      2.50 o 
   3  13   0      945.25      814.83     12.69 o 
   4  13   0     3717.66     3539.16     48.18 o 
   5  13   0      472.65      476.85     15.18 o 
   6  13   0       84.20       70.19      7.59 o 
   7  13   0       47.72       27.85      6.74 o 
   8  13   0       89.69       75.91     18.66 o 
   9  13   0       94.64       93.79     22.46 o 
   0  14   0      406.69      485.39     41.50 o 
   1  14   0      648.51      629.77     12.56 o 
   2  14   0      491.69      496.33      9.58 o 
   3  14   0     1365.13     1386.76     19.33 o 
   4  14   0     2213.32     1985.11     31.21 o 
   5  14   0       19.34       34.00      5.04 o 
   6  14   0       32.44       28.83      5.94 o 
   7  14   0       10.57       14.96      6.80 o 
   8  14   0       96.58      134.72     59.35 o 
   9  14   0       19.88       32.17     12.09 o 
   1  15   0      195.74      198.81      6.92 o 
   2  15   0      393.11      397.66      8.59 o 
   3  15   0      220.07      211.36      7.30 o 
   4  15   0      768.31      662.43     15.58 o 
   5  15   0        5.15        6.61      3.71 o 
   6  15   0       15.55       25.29      5.99 o 
   7  15   0       59.81       83.47     16.17 o 
   8  15   0       55.21       83.41     20.33 o 
   0  16   0       58.41       77.56     10.69 o 
   1  16   0      139.67      174.12     10.05 o 
   2  16   0      126.41      112.65      5.87 o 
   3  16   0      364.69      378.50     12.22 o 
   4  16   0       62.29       54.28      5.63 o 
   5  16   0       38.41       33.32      5.29 o 
   6  16   0       21.40       27.17      6.23 o 
   7  16   0        3.42        7.22      5.17 o 
   8  16   0        8.01       11.36      8.88 o 
   1  17   0       73.41       52.52      4.39 o 
   2  17   0       60.56       54.92      4.49 o 
   3  17   0        7.00        8.98      3.13 o 
   4  17   0       10.25        8.51      5.28 o 
   5  17   0      197.88      253.60     12.03 o 
   6  17   0      110.71      118.68     12.58 o 
   7  17   0      182.41      222.50     20.76 o 
   8  17   0      132.51      162.95     23.03 o 
   0  18   0      252.66      284.53     14.65 o 
   1  18   0       82.85       89.43      5.59 o 
   2  18   0       97.72       95.55      6.57 o 
   3  18   0        9.84       17.66      3.71 o 
   4  18   0       42.97       26.15      4.72 o 
   5  18   0       66.64       74.92      7.22 o 
   6  18   0      138.92      198.88     13.24 o 
   7  18   0       31.46       24.25     23.37 o 
   8  18   0       38.52       31.97     11.41 o 
   1  19   0        0.08        3.93      2.71 o 
   2  19   0      152.80      174.51      8.94 o 
   3  19   0      101.03      109.82      7.66 o 
   4  19   0      631.90      591.41     15.76 o 
   5  19   0        0.83       -2.16      3.73 o 
   6  19   0       95.62       74.07      8.81 o 
   7  19   0        9.75        7.54      8.96 o 
   8  19   0        9.37       10.57     10.30 o 
   0  20   0        1.40       -0.62      3.31 o 
   1  20   0       19.21       17.71      3.56 o 
   2  20   0       98.53      100.01      6.42 o 
   3  20   0       77.47       61.91      8.00 o 
   4  20   0       47.61       39.21      5.84 o 
   5  20   0       27.21       30.50      5.78 o 
   6  20   0      129.31      101.24     14.77 o 
   7  20   0        2.17       -6.85      8.10 o 
   1  21   0        1.60       -1.34      2.96 o 
   2  21   0       49.63       46.25      4.99 o 
   3  21   0        5.26        2.22      3.73 o 
   4  21   0       32.09       49.16      6.96 o 
   5  21   0       50.04       66.08      9.03 o 
   6  21   0       61.65       38.94     10.89 o 
   7  21   0       18.11       24.02     10.52 o 
   0  22   0        2.27       11.86      4.75 o 
   1  22   0      245.50      245.44     10.78 o 
   2  22   0        8.02        7.61      4.04 o 
   3  22   0       28.48       46.43      6.51 o 
   4  22   0      117.81      138.63     12.82 o 
   5  22   0      123.78      124.72     13.24 o 
   6  22   0       34.29       46.53     11.56 o 
   7  22   0       28.15       28.09     20.20 o 
   1  23   0      214.10      223.24     10.55 o 
   2  23   0      398.61      387.67     13.28 o 
   3  23   0        8.01       10.61      6.28 o 
   4  23   0       29.71       22.02     10.16 o 
   5  23   0        0.05       -7.71      7.71 o 
   6  23   0        1.31        7.84      9.17 o 
   0  24   0      624.88      700.80     19.76 o 
   1  24   0       12.60        7.02      4.03 o 
   2  24   0        1.40        6.43      5.14 o 
   3  24   0      230.46      255.87     33.36 o 
   4  24   0      432.28      435.08     19.47 o 
   5  24   0      148.03      137.68     17.08 o 
   6  24   0        1.61       11.22     12.43 o 
   1  25   0      149.00      212.28     10.50 o 
   2  25   0      270.04      244.36     16.21 o 
   3  25   0      102.75      109.66     20.14 o 
   4  25   0       95.49      103.24     22.25 o 
   5  25   0       41.62       40.50     15.93 o 
   6  25   0      216.26      185.91     28.87 o 
   0  26   0      774.38      772.52     24.95 o 
   1  26   0       14.32        9.09      5.57 o 
   2  26   0        9.38       11.42      6.24 o 
   3  26   0        3.73        7.00      8.63 o 
   4  26   0      214.52      220.08     44.09 o 
   5  26   0      118.82       87.92     22.13 o 
   1  27   0        1.62        4.05      4.98 o 
   2  27   0       52.30       61.74     26.50 o 
   3  27   0       79.21       91.83     14.44 o 
   4  27   0       34.95       23.07     10.29 o 
   5  27   0        2.96        8.16     13.76 o 
   0  28   0       15.97       13.13      9.07 o 
   1  28   0        2.06        8.94      8.08 o 
   2  28   0        5.97        2.54     10.49 o 
   3  28   0       12.77       12.07     13.69 o 
   4  28   0        1.60        7.49      9.98 o 
   1  29   0        7.88       -0.05      8.00 o 
   2  29   0       13.58       14.46     13.06 o 
   3  29   0        0.07        3.56      9.35 o 
   4  29   0       12.71       34.88     11.73 o 
   1  30   0       29.66       24.16     10.55 o 
   2  30   0       26.11       51.92     12.79 o 
   3  30   0       16.61       11.65     19.89 o 
   1  31   0        0.01        7.69      9.06 o 
   2  31   0       16.53       21.60     14.94 o 
 -10   1   1        0.39        6.39     12.73 o 
  -9   1   1       22.80       49.24     11.68 o 
  -8   1   1        0.01        4.06      5.28 o 
  -7   1   1      796.64      877.03     22.21 o 
  -6   1   1        5.37       -2.55      2.66 o 
  -5   1   1      405.12      420.43      9.36 o 
  -4   1   1     3225.15     3102.69     26.15 o 
  -3   1   1     5020.46     4820.89     41.47 o 
  -2   1   1     1261.22     1026.13     10.90 o 
  -1   1   1      218.86      167.20      2.33 o 
   1   1   1     1155.86     1377.55     15.46 o 
   2   1   1    10358.71    11348.70    109.80 o 
   3   1   1    15830.92    17282.80    133.57 o 
   4   1   1     4505.04     4924.27     40.73 o 
   5   1   1      855.21      988.66     17.07 o 
   6   1   1       34.07       36.36      4.07 o 
   7   1   1      249.47      266.88     14.50 o 
   8   1   1      974.89      987.53     25.79 o 
   9   1   1      116.50      117.18     24.17 o 
  10   1   1       14.67       25.73     15.30 o 
 -10   2   1        3.01        6.06     12.95 o 
  -9   2   1        7.01        5.29     13.41 o 
  -8   2   1      451.86      485.57     17.59 o 
  -7   2   1      547.60      554.25     17.23 o 
  -6   2   1       51.33       60.89      5.55 o 
  -5   2   1      613.24      661.96     12.16 o 
  -4   2   1      861.32      771.70      8.93 o 
  -3   2   1      310.58      370.31      5.56 o 
  -2   2   1     6432.73     6722.17     59.79 o 
  -1   2   1     3693.46     4048.81     37.62 o 
   0   2   1       12.56       -1.67      1.67 o 
   1   2   1    10211.16    10681.47    103.66 o 
   2   2   1       13.11       26.07      1.75 o 
   3   2   1       37.07       35.11      2.63 o 
   4   2   1     8661.53     8742.38     67.28 o 
   5   2   1      485.83      496.61     11.13 o 
   6   2   1        4.23        9.68      3.05 o 
   7   2   1      711.38      695.13     17.08 o 
   8   2   1       38.20       53.62      7.86 o 
   9   2   1       19.50       33.61     15.25 o 
  10   2   1        9.11       18.36     15.27 o 
 -10   3   1       57.12       73.38     20.29 o 
  -9   3   1       66.22       47.11     16.62 o 
  -8   3   1       37.62       50.06      7.66 o 
  -7   3   1      251.08      273.64     11.29 o 
  -6   3   1      136.77      131.26      7.60 o 
  -5   3   1       15.97       35.85      3.50 o 
  -4   3   1     2302.59     2444.18     21.38 o 
  -3   3   1     3641.03     3812.75     32.41 o 
  -2   3   1      832.22      931.08     10.91 o 
  -1   3   1    45752.88    47340.15    514.49 o 
   0   3   1    10125.46    11698.06    160.69 o 
   1   3   1    33576.41    35159.50    327.99 o 
   2   3   1     1989.52     1950.12     20.05 o 
   3   3   1      504.78      483.57      6.69 o 
   4   3   1      724.68      697.76      9.03 o 
   5   3   1     1311.89     1306.32     19.34 o 
   6   3   1      275.23      295.52      8.75 o 
   7   3   1     1562.74     1569.41     27.95 o 
   8   3   1      112.25       98.49      9.82 o 
   9   3   1       46.84       68.75     19.31 o 
  10   3   1       13.73       22.39     16.86 o 
 -10   4   1        0.03        3.89     13.31 o 
  -9   4   1        0.31       -6.20     10.37 o 
  -8   4   1      261.36      273.75     18.10 o 
  -7   4   1        6.06       11.82      4.48 o 
  -6   4   1        3.59        3.24      2.87 o 
  -5   4   1     1059.88     1063.61     18.20 o 
  -4   4   1     2772.41     2806.77     33.40 o 
  -3   4   1     1140.75     1378.52     13.04 o 
  -2   4   1      901.59     1103.03     11.77 o 
  -1   4   1     3592.35     3741.69     41.39 o 
   0   4   1      631.12      832.20     15.80 o 
   1   4   1    22518.42    23117.95    242.81 o 
   2   4   1     1862.30     2291.41     21.01 o 
   3   4   1      776.87      868.80     10.15 o 
   4   4   1     1800.12     1842.55     18.98 o 
   5   4   1      159.74      176.86      7.36 o 
   6   4   1       31.27       25.63      4.63 o 
   7   4   1      490.87      478.03     13.92 o 
   8   4   1      305.43      312.10     19.17 o 
   9   4   1        8.91       13.02     12.78 o 
 -10   5   1        0.36       18.01     15.38 o 
  -9   5   1        0.02       -0.29     11.09 o 
  -8   5   1        1.36        1.93      6.14 o 
  -7   5   1      662.94      632.71     21.40 o 
  -6   5   1        0.10       -1.12      3.33 o 
  -5   5   1       34.94       48.36      4.47 o 
  -4   5   1     1984.74     2115.90     20.93 o 
  -3   5   1        0.52        8.18      1.78 o 
  -2   5   1        9.26       15.01      1.34 o 
  -1   5   1      707.44      738.47     10.58 o 
   0   5   1     2029.29     2218.12     38.34 o 
   1   5   1     4137.42     4439.25     52.96 o 
   2   5   1     2525.21     2915.60     27.61 o 
   3   5   1     3412.65     3314.89     31.29 o 
   4   5   1     3044.09     3228.48     31.53 o 
   5   5   1       59.52       54.71      4.23 o 
   6   5   1        0.60        0.42      2.93 o 
   7   5   1       43.97       43.69      6.56 o 
   8   5   1      317.43      304.85     19.19 o 
   9   5   1       40.77       28.45     15.66 o 
  -9   6   1       34.73       25.27     15.20 o 
  -8   6   1        3.84        6.24      6.22 o 
  -7   6   1      103.76       97.27      8.75 o 
  -6   6   1       31.71       22.25      4.13 o 
  -5   6   1        0.02        2.82      2.56 o 
  -4   6   1      319.83      367.88      6.00 o 
  -3   6   1      516.86      414.26      6.73 o 
  -2   6   1        2.17       -1.09      1.09 o 
  -1   6   1      274.84      321.71      5.92 o 
   0   6   1     1290.61     1442.47     37.89 o 
   1   6   1      982.42     1063.97     14.28 o 
   2   6   1     1192.95     1439.52     15.36 o 
   3   6   1      102.91      109.40      3.39 o 
   4   6   1      403.88      389.05      7.06 o 
   5   6   1      159.62      165.89      6.78 o 
   6   6   1        4.05        3.06      3.65 o 
   7   6   1       51.47       59.28      7.53 o 
   8   6   1        6.48       -1.45      4.99 o 
   9   6   1        4.36       -3.48     12.29 o 
  -9   7   1       34.05       47.16     17.43 o 
  -8   7   1       38.13       31.78      7.91 o 
  -7   7   1      139.65      146.19     10.68 o 
  -6   7   1        2.84        2.25      3.55 o 
  -5   7   1       41.45       41.99      5.12 o 
  -4   7   1     2800.76     2769.04     26.12 o 
  -3   7   1        2.61        0.92      1.21 o 
  -2   7   1       71.53       72.67      3.09 o 
  -1   7   1       81.02       53.84      2.77 o 
   0   7   1      950.34     1121.37     16.92 o 
   1   7   1     1265.27     1424.83     18.06 o 
   2   7   1      116.10      203.20      5.09 o 
   3   7   1     2850.97     2749.32     25.98 o 
   4   7   1     1818.23     1618.52     21.20 o 
   5   7   1       42.86       47.63      5.27 o 
   6   7   1       24.59       32.22      5.40 o 
   7   7   1       48.74       46.04      6.86 o 
   8   7   1      147.15      133.87     13.01 o 
   9   7   1       19.45       -4.69     10.78 o 
  -9   8   1      119.76      111.30     23.34 o 
  -8   8   1      711.08      666.18     20.82 o 
  -7   8   1      294.17      287.99     14.61 o 
  -6   8   1      154.98      132.34     12.24 o 
  -5   8   1      148.29      134.63      8.63 o 
  -4   8   1       10.28        9.66      1.84 o 
  -3   8   1      952.86      863.35     10.55 o 
  -2   8   1     1127.39      876.75     10.83 o 
  -1   8   1     2268.04     1994.91     24.80 o 
   0   8   1      863.31      925.57     16.92 o 
   1   8   1     5408.86     5907.79     59.00 o 
   2   8   1     3361.37     3782.58     33.64 o 
   3   8   1       43.00       53.80      2.69 o 
   4   8   1     1639.74     1534.10     21.68 o 
   5   8   1     1412.25     1291.93     25.50 o 
   6   8   1        9.57        7.50      4.11 o 
   7   8   1      277.16      281.05     14.64 o 
   8   8   1       66.71       50.75      8.95 o 
   9   8   1       35.51       16.97     15.99 o 
  -9   9   1       91.33      116.54     22.94 o 
  -8   9   1       10.31       10.68      6.67 o 
  -7   9   1      456.20      415.21     18.91 o 
  -6   9   1        1.25       -1.53      3.56 o 
  -5   9   1      750.65      696.53     17.51 o 
  -4   9   1     3155.17     2882.82     45.07 o 
  -3   9   1     1048.63     1038.23     12.26 o 
  -2   9   1      488.64      564.38      7.25 o 
  -1   9   1     2682.97     2575.83     28.61 o 
   0   9   1    19724.45    19732.44    232.93 o 
   1   9   1     1058.61      809.68     11.15 o 
   2   9   1      296.70      318.21      5.50 o 
   3   9   1      431.12      414.17      6.91 o 
   4   9   1      345.40      306.80      8.24 o 
   5   9   1     3134.49     2922.56     46.66 o 
   6   9   1       14.54       22.00      5.05 o 
   7   9   1      665.96      667.63     19.90 o 
   8   9   1      142.99      152.15     16.04 o 
   9   9   1       45.25       30.68     15.41 o 
  -9  10   1        0.03        6.79     11.68 o 
  -8  10   1        0.01        6.76      5.59 o 
  -7  10   1        1.27        2.49      4.68 o 
  -6  10   1      214.46      210.60     11.88 o 
  -5  10   1     2371.89     2114.41     54.14 o 
  -4  10   1     4365.98     4035.72     52.24 o 
  -3  10   1     1399.54     1331.72     15.69 o 
  -2  10   1      510.16      431.12      6.88 o 
  -1  10   1      127.08      195.22      5.00 o 
   0  10   1     3557.05     3617.47     46.92 o 
   1  10   1    16076.66    15941.33    145.66 o 
   2  10   1     1859.55     1675.18     19.09 o 
   3  10   1        6.43        7.71      1.85 o 
   4  10   1        2.68        4.29      2.44 o 
   5  10   1      386.35      338.00     12.31 o 
   6  10   1        0.32        2.79      3.69 o 
   7  10   1      975.70      997.99     27.95 o 
   8  10   1       73.09       86.71      9.85 o 
   9  10   1        0.07       -1.10     12.00 o 
  -9  11   1       39.85       35.87     16.10 o 
  -8  11   1       26.35       17.84      9.87 o 
  -7  11   1      178.55      207.21     13.20 o 
  -6  11   1       75.81       75.94      7.57 o 
  -5  11   1      119.24      110.33      8.31 o 
  -4  11   1      278.29      311.96      9.57 o 
  -3  11   1     2165.80     2100.42     21.61 o 
  -2  11   1     1417.25     1365.34     15.53 o 
  -1  11   1      551.81      582.25     11.40 o 
   0  11   1        2.51        7.46      2.46 o 
   1  11   1     1708.87     1793.91     20.91 o 
   2  11   1      828.54      835.21     10.67 o 
   3  11   1     5735.92     5397.08     51.09 o 
   4  11   1     1342.32     1251.91     19.24 o 
   5  11   1       26.08       26.39      5.00 o 
   6  11   1        1.44       -3.02      3.41 o 
   7  11   1      144.30      153.84     11.57 o 
   8  11   1      270.76      300.79     26.88 o 
   9  11   1      116.23      107.08     23.46 o 
  -9  12   1        1.51        7.74     13.46 o 
  -8  12   1      379.43      393.71     50.85 o 
  -7  12   1      230.71      234.27     20.16 o 
  -6  12   1       49.25       34.81      5.89 o 
  -5  12   1     1212.03     1079.21     21.01 o 
  -4  12   1      544.87      539.29     13.31 o 
  -3  12   1     3158.25     3022.29     32.59 o 
  -2  12   1     2405.95     2399.53     24.62 o 
  -1  12   1     3204.41     3180.90     54.04 o 
   0  12   1     4288.33     4247.23     66.99 o 
   1  12   1     2675.09     2621.71     34.52 o 
   2  12   1       72.36       50.46      3.02 o 
   3  12   1      516.47      500.73      9.38 o 
   4  12   1      936.61      893.67     17.81 o 
   5  12   1      270.84      248.30     12.34 o 
   6  12   1        0.01       -0.55      3.82 o 
   7  12   1       21.41       22.79      6.18 o 
   8  12   1       69.74       62.63     13.00 o 
   9  12   1        7.49       13.87     12.88 o 
  -9  13   1        0.44       14.52     13.79 o 
  -8  13   1       17.48       26.04     10.36 o 
  -7  13   1      108.11      113.20     10.35 o 
  -6  13   1       18.83       15.97      5.02 o 
  -5  13   1       34.60       29.64      6.07 o 
  -4  13   1      493.18      465.19     12.62 o 
  -3  13   1      384.05      407.20     10.64 o 
  -2  13   1      684.41      739.89     10.95 o 
  -1  13   1      798.45      864.32     17.32 o 
   0  13   1      298.36      390.11     11.73 o 
   1  13   1       79.75       94.67      4.74 o 
   2  13   1     1205.23     1119.05     15.01 o 
   3  13   1     1524.88     1436.90     18.69 o 
   4  13   1     1496.10     1311.71     23.20 o 
   5  13   1       31.87       27.08      5.28 o 
   6  13   1        8.45       13.01      5.01 o 
   7  13   1      317.06      349.89     23.28 o 
   8  13   1       49.21       70.96     22.34 o 
   9  13   1       52.48       78.38     14.30 o 
  -9  14   1       13.08       14.84     13.58 o 
  -8  14   1      332.44      357.92     26.86 o 
  -7  14   1      727.21      724.91     21.88 o 
  -6  14   1       30.56       39.57      7.71 o 
  -5  14   1        6.90        8.05      3.66 o 
  -4  14   1      116.05      115.18      7.56 o 
  -3  14   1     2416.69     2309.09     28.13 o 
  -2  14   1     1928.35     1939.15     28.19 o 
  -1  14   1     1221.12     1322.57     23.13 o 
   0  14   1     4943.66     5060.19     79.77 o 
   1  14   1       69.26       56.33      3.82 o 
   2  14   1      142.07      105.49      5.94 o 
   3  14   1     2493.22     2330.01     27.18 o 
   4  14   1     1469.60     1436.98     30.24 o 
   5  14   1      598.75      545.20     16.53 o 
   6  14   1       14.34       19.03      6.69 o 
   7  14   1       93.74       95.44     11.32 o 
   8  14   1        2.82       -5.04      7.71 o 
   9  14   1      107.97      128.25     17.61 o 
  -8  15   1       16.82       24.88     10.64 o 
  -7  15   1      304.01      289.60     15.95 o 
  -6  15   1       11.51        0.57      4.31 o 
  -5  15   1        6.44       13.48      4.08 o 
  -4  15   1      416.02      342.93     10.88 o 
  -3  15   1      540.86      608.24     14.99 o 
  -2  15   1      182.50      156.85      6.14 o 
  -1  15   1      705.04      738.20     16.28 o 
   0  15   1     6697.17     6693.58     90.34 o 
   1  15   1        1.58       -1.76      1.76 o 
   2  15   1        3.37        5.08      2.23 o 
   3  15   1       72.28       79.51      4.99 o 
   4  15   1       33.57       38.42      5.13 o 
   5  15   1      270.55      244.74     12.95 o 
   6  15   1       58.75       61.50      7.67 o 
   7  15   1      712.10      724.15     22.18 o 
   8  15   1        6.92       38.52     11.55 o 
  -8  16   1       61.76      101.26     28.39 o 
  -7  16   1       19.44       18.55      7.40 o 
  -6  16   1      241.39      218.52     13.30 o 
  -5  16   1      514.88      472.68     13.95 o 
  -4  16   1     1226.57     1134.58     21.81 o 
  -3  16   1       25.68       40.12      5.19 o 
  -2  16   1      322.70      348.02     13.99 o 
  -1  16   1     1609.10     1553.51     24.34 o 
   0  16   1       75.42       98.80      6.38 o 
   1  16   1     1823.61     1869.23     28.02 o 
   2  16   1      422.25      361.54      9.21 o 
   3  16   1        1.19        0.48      2.40 o 
   4  16   1       15.98        4.90      3.44 o 
   5  16   1      167.25      148.28     10.42 o 
   6  16   1       69.22       97.43     15.36 o 
   7  16   1       60.18       57.44      8.15 o 
   8  16   1       50.82       74.64     14.05 o 
  -8  17   1        0.04        5.13     10.15 o 
  -7  17   1      192.55      176.82     42.56 o 
  -6  17   1        6.13       10.09      5.36 o 
  -5  17   1       49.67       48.08      6.11 o 
  -4  17   1      204.22      212.64     10.39 o 
  -3  17   1       28.40       37.34      4.49 o 
  -2  17   1       37.71       30.96      4.64 o 
  -1  17   1      609.63      607.00     13.39 o 
   0  17   1      827.88      771.85     17.31 o 
   1  17   1      265.56      257.20     15.11 o 
   2  17   1        4.01        5.59      2.62 o 
   3  17   1      106.26      115.27      6.08 o 
   4  17   1      270.55      224.20     10.70 o 
   5  17   1       79.69       93.18      8.60 o 
   6  17   1        2.23        1.45      4.87 o 
   7  17   1        5.17        1.57      8.23 o 
   8  17   1       10.87       10.62     12.87 o 
  -8  18   1      167.52      185.30     20.40 o 
  -7  18   1        1.11        7.01      8.21 o 
  -6  18   1       12.11        8.74      5.42 o 
  -5  18   1      102.80       99.21      8.08 o 
  -4  18   1        0.03       -0.02      3.39 o 
  -3  18   1     1082.09      943.40     28.40 o 
  -2  18   1      107.46      107.87      6.11 o 
  -1  18   1      568.02      578.08     13.30 o 
   0  18   1      270.29      277.01     10.15 o 
   1  18   1        0.03        4.37      2.88 o 
   2  18   1        2.61        7.33      3.23 o 
   3  18   1       14.03        8.40      3.12 o 
   4  18   1      169.71      167.41      9.49 o 
   5  18   1        1.47        2.40      4.45 o 
   6  18   1       23.93       16.59      5.94 o 
   7  18   1       34.79       36.52     11.10 o 
   8  18   1        0.37       10.85      9.90 o 
  -8  19   1       23.25       28.37     11.53 o 
  -7  19   1       45.03       44.18     12.15 o 
  -6  19   1       47.81       44.35      7.48 o 
  -5  19   1       10.90       -0.29      4.03 o 
  -4  19   1        0.05        6.52      3.88 o 
  -3  19   1      239.28      239.50     11.51 o 
  -2  19   1        0.44        1.28      2.60 o 
  -1  19   1      242.88      243.15     10.55 o 
   0  19   1       37.80       42.79      4.66 o 
   1  19   1        2.94        2.85      2.65 o 
   2  19   1       21.55       11.58      3.71 o 
   3  19   1      107.42      114.84      7.67 o 
   4  19   1      225.27      261.78     13.30 o 
   5  19   1        3.09        1.56      4.52 o 
   6  19   1        8.28        6.46      5.19 o 
   7  19   1        0.00       -2.72      8.45 o 
   8  19   1        1.31       10.84     13.40 o 
  -7  20   1       71.69       94.43     22.61 o 
  -6  20   1       11.91       18.10      9.48 o 
  -5  20   1        2.66       -3.74      3.74 o 
  -4  20   1      129.03      105.37      8.12 o 
  -3  20   1      293.93      299.69     12.09 o 
  -2  20   1      127.89      124.44      7.04 o 
  -1  20   1      513.32      502.73     12.03 o 
   0  20   1        0.04        2.89      2.62 o 
   1  20   1      214.78      170.14      8.01 o 
   2  20   1       35.83       34.45      4.78 o 
   3  20   1       55.62       76.01      7.75 o 
   4  20   1      357.70      352.41     12.30 o 
   5  20   1      158.28      186.66     12.48 o 
   6  20   1       56.80       75.64     17.85 o 
   7  20   1       76.34       61.88     13.32 o 
  -7  21   1       58.69       76.24     14.49 o 
  -6  21   1       97.49       88.31     14.68 o 
  -5  21   1        5.41       19.44      5.23 o 
  -4  21   1      121.65      124.58     11.81 o 
  -3  21   1      121.68      132.87      9.30 o 
  -2  21   1       15.57       22.97      4.56 o 
  -1  21   1       80.29       94.01      6.41 o 
   0  21   1      816.28      838.49     18.88 o 
   1  21   1       12.31       17.75      4.15 o 
   2  21   1       24.29       22.72      4.04 o 
   3  21   1      149.02      137.96     14.49 o 
   4  21   1       77.81       64.35      7.10 o 
   5  21   1       44.12       67.35      8.30 o 
   6  21   1       56.11       59.14     12.00 o 
   7  21   1       40.69       35.48     11.74 o 
  -7  22   1       85.04       90.90     15.47 o 
  -6  22   1       75.17       71.34     13.51 o 
  -5  22   1      243.43      232.71     12.81 o 
  -4  22   1     1454.40     1420.76     36.36 o 
  -3  22   1      164.98      180.60     11.67 o 
  -2  22   1       32.40       46.46      7.12 o 
  -1  22   1      152.93      150.63      8.08 o 
   0  22   1      512.49      505.70     11.79 o 
   1  22   1     2697.24     2710.83     50.95 o 
   2  22   1       21.70       13.36      3.86 o 
   3  22   1      425.77      374.71     17.44 o 
   4  22   1       34.24       29.51      7.44 o 
   5  22   1      268.93      291.69     16.00 o 
   6  22   1      260.44      305.06     24.33 o 
   7  22   1        6.78       19.67     16.42 o 
  -7  23   1       21.70       26.36     15.69 o 
  -6  23   1       12.44        6.16     11.28 o 
  -5  23   1       12.20       16.51     11.07 o 
  -4  23   1        3.11       14.64      6.35 o 
  -3  23   1      268.18      283.40     17.27 o 
  -2  23   1        9.51       -1.29      4.38 o 
  -1  23   1       86.21       80.15      5.98 o 
   0  23   1      111.14      117.83      6.91 o 
   1  23   1        3.40       21.47      4.41 o 
   2  23   1       32.02       47.46      5.98 o 
   3  23   1      217.46      236.54     15.76 o 
   4  23   1       24.76       43.64      8.30 o 
   5  23   1       52.11       68.55     18.36 o 
   6  23   1       28.84       30.12     11.06 o 
  -6  24   1       37.98       30.68     16.55 o 
  -5  24   1      118.44      121.19     16.25 o 
  -4  24   1      174.01      172.32     15.25 o 
  -3  24   1      504.77      472.26     19.58 o 
  -2  24   1      290.51      302.03     14.91 o 
  -1  24   1      489.01      492.88     12.50 o 
   0  24   1      487.64      497.04     11.65 o 
   1  24   1      107.90      113.83      7.74 o 
   2  24   1       46.74       51.06      7.25 o 
   3  24   1      135.34      144.40     12.88 o 
   4  24   1      112.35      146.41     13.84 o 
   5  24   1       96.47      112.86     23.37 o 
   6  24   1       14.01       17.73     13.96 o 
  -6  25   1       64.20       66.23     20.31 o 
  -5  25   1       47.10       35.03     11.22 o 
  -4  25   1       67.76       81.40     14.74 o 
  -3  25   1        6.20        2.68      5.76 o 
  -2  25   1       13.71       11.54      6.07 o 
  -1  25   1        2.29        9.36      4.38 o 
   0  25   1       67.36       92.69      7.37 o 
   1  25   1       11.49       15.47      8.02 o 
   2  25   1       19.59        7.34      8.61 o 
   3  25   1      108.94      132.99     12.73 o 
   4  25   1       26.99       26.78     10.52 o 
   5  25   1       14.36       18.51     13.75 o 
   6  25   1       10.86        6.49     14.05 o 
  -5  26   1       17.26       30.12     10.78 o 
  -4  26   1      211.00      185.71     19.52 o 
  -3  26   1       91.31       88.78     14.22 o 
  -2  26   1      190.31      182.22     14.32 o 
  -1  26   1      521.72      533.40     17.71 o 
   0  26   1       45.97       62.87      9.19 o 
   1  26   1       75.29       74.12      8.26 o 
   2  26   1       16.90       25.86      7.75 o 
   3  26   1      287.50      287.29     23.02 o 
   4  26   1       72.56       85.91     14.33 o 
   5  26   1       41.48       52.21     18.70 o 
  -5  27   1       42.11       29.23     11.69 o 
  -4  27   1        0.57      -13.16     13.16 o 
  -3  27   1       90.20       91.85     14.51 o 
  -2  27   1       16.02       10.65      8.76 o 
  -1  27   1       73.10       85.54      8.77 o 
   0  27   1        0.49        4.98      4.20 o 
   1  27   1       79.04      102.80     11.69 o 
   2  27   1       90.24       85.58     13.68 o 
   3  27   1       75.68       71.15     13.91 o 
   4  27   1       17.54       29.88     14.88 o 
   5  27   1       20.97       24.93     14.85 o 
  -4  28   1       32.34       40.26     11.66 o 
  -3  28   1        4.03       13.83      9.31 o 
  -2  28   1       11.71        8.65      9.32 o 
  -1  28   1        4.48        9.33      8.88 o 
   0  28   1       13.10       23.13      6.77 o 
   1  28   1       73.84       70.60     12.87 o 
   2  28   1       22.53       41.39     11.22 o 
   3  28   1       11.77       22.08     10.26 o 
   4  28   1       15.21       15.28      9.79 o 
  -4  29   1        3.74       -2.99     21.51 o 
  -3  29   1       56.28       36.86     11.02 o 
  -2  29   1        2.23       -3.39      7.99 o 
  -1  29   1        9.85       -5.21     12.89 o 
   0  29   1        3.76       13.55      9.52 o 
   1  29   1       18.72       18.47     11.96 o 
   2  29   1        0.05        5.65      9.00 o 
   3  29   1       18.84       12.50      9.55 o 
   4  29   1       11.73       11.47     10.64 o 
  -3  30   1       39.77       35.23     11.75 o 
  -2  30   1       10.38       19.66     18.16 o 
  -1  30   1       18.25       17.09     12.42 o 
   1  30   1      102.34      132.11     16.36 o 
   2  30   1       47.17       47.49     12.89 o 
   3  30   1        0.78       -4.10      8.35 o 
  -2  31   1        7.55       23.45     19.89 o 
  -1  31   1       38.14       33.35     11.73 o 
   1  31   1        4.60       40.82     11.38 o 
   2  31   1        0.47       -7.86      7.86 o 
 -10   0   2      113.76      146.81     25.75 o 
  -9   0   2      214.27      238.08     29.14 o 
  -8   0   2       64.45       57.86     23.75 o 
  -7   0   2      359.86      379.33     19.97 o 
  -6   0   2       83.55       94.12     10.65 o 
  -5   0   2     1269.09     1413.81     43.50 o 
  -4   0   2    35579.40    37442.25    388.74 o 
  -3   0   2    30363.61    30807.19    402.41 o 
  -2   0   2     1709.07     1643.02     21.71 o 
  -1   0   2        0.56        2.25      0.97 o 
   0   0   2     3140.35     2961.85     75.51 o 
   1   0   2    14269.23    14723.94    287.57 o 
   2   0   2     9404.26     8468.30    124.50 o 
   3   0   2    13268.91    13693.72    154.24 o 
   4   0   2     1478.92     1668.00     22.92 o 
   5   0   2      323.95      372.72     15.73 o 
   6   0   2      617.12      676.26     19.39 o 
   7   0   2      170.17      182.58     12.77 o 
   8   0   2      158.80      163.75     17.04 o 
   9   0   2        0.04       16.69     13.46 o 
 -10   1   2       42.66       66.97     19.24 o 
  -9   1   2        0.71        1.80      7.51 o 
  -8   1   2      186.61      191.54     12.83 o 
  -7   1   2      337.31      296.56     16.98 o 
  -6   1   2      768.21      765.44     19.08 o 
  -5   1   2      453.45      437.84      9.47 o 
  -4   1   2     3135.28     3110.84     26.05 o 
  -3   1   2     4247.94     4838.37     39.90 o 
  -2   1   2      419.94      429.02      5.85 o 
  -1   1   2      301.49      437.15      6.16 o 
   0   1   2      798.00      924.60     84.50 o 
   1   1   2     8437.47     9752.15     99.85 o 
   2   1   2     5836.50     6699.79     70.39 o 
   3   1   2     4382.90     4623.02     39.75 o 
   4   1   2     3815.07     3780.05     31.53 o 
   5   1   2      992.56      960.73     15.74 o 
   6   1   2      330.36      285.80      9.43 o 
   7   1   2       62.10       68.20      6.73 o 
   8   1   2      375.25      369.69     20.97 o 
   9   1   2       63.14       62.66     12.40 o 
  10   1   2       36.88       41.16     17.42 o 
 -10   2   2        4.20        0.99     11.81 o 
  -9   2   2       35.85       70.87     12.96 o 
  -8   2   2     1448.26     1408.95     31.55 o 
  -7   2   2     1581.42     1498.34     30.72 o 
  -6   2   2      844.01      856.04     17.35 o 
  -5   2   2      246.16      255.61      7.17 o 
  -4   2   2     2686.96     2925.13     24.68 o 
  -3   2   2     1107.69     1291.72     12.66 o 
  -2   2   2     1135.02     1121.86     11.61 o 
  -1   2   2    20916.48    23049.77    240.98 o 
   0   2   2    19198.06    21355.29    309.68 o 
   1   2   2      865.16      953.99     11.60 o 
   2   2   2       46.85       41.50      2.06 o 
   3   2   2     1034.55     1318.07     13.71 o 
   4   2   2       57.26      117.15      3.97 o 
   5   2   2      363.68      318.25      8.35 o 
   6   2   2      126.07      111.32      6.35 o 
   7   2   2       94.43       96.47      7.69 o 
   8   2   2      101.84       99.99      9.94 o 
   9   2   2        6.21        8.97     12.54 o 
  10   2   2       48.83       70.99     21.03 o 
 -10   3   2       55.14       63.69     18.64 o 
  -9   3   2        0.56       -6.08      9.28 o 
  -8   3   2        0.73        8.22      5.44 o 
  -7   3   2       30.19       36.21      7.65 o 
  -6   3   2        0.05       -2.53      2.53 o 
  -5   3   2        0.12        4.09      2.19 o 
  -4   3   2       27.72       16.58      2.47 o 
  -3   3   2     1098.26     1164.52     11.74 o 
  -2   3   2      385.28      386.06      5.10 o 
  -1   3   2     5046.22     5199.88     67.73 o 
   0   3   2     5203.91     5723.92     87.43 o 
   1   3   2     1979.74     2094.25     21.94 o 
   2   3   2     2170.74     2641.30     26.37 o 
   3   3   2      515.33      621.61      8.54 o 
   4   3   2       24.18       19.49      2.45 o 
   5   3   2      105.07      116.05      6.47 o 
   6   3   2      254.96      277.44      8.87 o 
   7   3   2        2.05        0.47      3.78 o 
   8   3   2       12.75       19.54      7.95 o 
   9   3   2       53.10       66.52     18.61 o 
 -10   4   2        2.40       10.24     13.74 o 
  -9   4   2        0.07       -8.06      9.98 o 
  -8   4   2      710.43      649.65     33.19 o 
  -7   4   2      483.22      492.66     16.15 o 
  -6   4   2      236.74      255.83     11.21 o 
  -5   4   2      284.43      269.27      8.38 o 
  -4   4   2     1305.48     1343.58     15.80 o 
  -3   4   2        5.89        2.43      1.05 o 
  -2   4   2      148.16      129.83      2.52 o 
  -1   4   2     2967.56     3022.20     36.88 o 
   0   4   2    36471.72    36493.99    586.51 o 
   1   4   2     1154.69     1312.29     17.12 o 
   2   4   2      117.87      191.27      5.21 o 
   3   4   2      290.85      302.07      5.50 o 
   4   4   2       73.94       88.87      4.41 o 
   5   4   2      319.23      371.75     10.51 o 
   6   4   2      131.30      118.93      8.11 o 
   7   4   2        0.14        3.05      3.91 o 
   8   4   2      246.83      265.80     17.89 o 
   9   4   2       19.82       31.47     15.14 o 
 -10   5   2        2.11       -5.60     12.02 o 
  -9   5   2        0.28       -2.73     11.46 o 
  -8   5   2      348.25      335.35     19.86 o 
  -7   5   2      164.19      175.49     12.46 o 
  -6   5   2      148.33      149.22      9.30 o 
  -5   5   2       29.41       15.71      3.22 o 
  -4   5   2      113.20      107.08      3.18 o 
  -3   5   2      146.49      137.19      3.19 o 
  -2   5   2        3.11       14.62      1.24 o 
  -1   5   2      569.99      593.07     10.49 o 
   0   5   2     1944.89     1982.65     34.35 o 
   1   5   2      549.20      605.23      9.75 o 
   2   5   2     3667.96     3794.33     34.41 o 
   3   5   2     3907.04     4368.84     40.27 o 
   4   5   2       72.70       79.26      3.89 o 
   5   5   2      341.68      345.91      9.29 o 
   6   5   2       86.33       95.27      6.72 o 
   7   5   2      374.29      384.80     18.30 o 
   8   5   2        5.90        1.42      5.39 o 
   9   5   2        0.34        1.94     12.16 o 
 -10   6   2       25.50        8.38     14.27 o 
  -9   6   2      153.01      166.64     26.90 o 
  -8   6   2       94.89       94.94     11.58 o 
  -7   6   2       45.15       45.70      6.70 o 
  -6   6   2      168.29      148.30     12.21 o 
  -5   6   2      875.36      886.44     16.80 o 
  -4   6   2     6414.63     6523.17     51.58 o 
  -3   6   2      424.00      358.11      5.91 o 
  -2   6   2        0.46        0.73      1.02 o 
  -1   6   2      411.27      453.70      9.01 o 
   0   6   2     1001.54     1008.12     19.61 o 
   1   6   2     2870.53     3145.89     38.24 o 
   2   6   2      128.24      140.74      3.59 o 
   3   6   2      891.26      809.57     12.76 o 
   4   6   2        1.28       -0.30      1.73 o 
   5   6   2       69.72       74.60      4.90 o 
   6   6   2      149.30      137.67     12.74 o 
   7   6   2       29.09       16.60      6.31 o 
   8   6   2      178.43      196.98     13.35 o 
   9   6   2        6.71        9.82     13.65 o 
  -9   7   2        0.10        0.66     11.44 o 
  -8   7   2      397.60      385.18     27.85 o 
  -7   7   2       22.74       30.27      5.93 o 
  -6   7   2      330.52      331.21     12.33 o 
  -5   7   2      295.18      301.75      9.18 o 
  -4   7   2     2344.19     2372.35     23.19 o 
  -3   7   2       16.00        3.21      1.04 o 
  -2   7   2     2688.62     2832.99     28.74 o 
  -1   7   2      166.43      246.60     11.82 o 
   0   7   2     3809.49     3908.35     55.47 o 
   1   7   2       35.28       14.69      1.75 o 
   2   7   2      370.70      537.22      7.23 o 
   3   7   2        4.97        3.92      1.43 o 
   4   7   2        0.16        1.61      1.95 o 
   5   7   2      381.69      354.96     10.11 o 
   6   7   2       78.70       71.33      7.06 o 
   7   7   2      412.58      405.07     15.67 o 
   8   7   2      287.22      309.22     17.98 o 
   9   7   2       38.80       30.26     15.49 o 
  -9   8   2        1.90        8.64     12.50 o 
  -8   8   2       52.97       51.07     12.79 o 
  -7   8   2      754.18      781.01     24.05 o 
  -6   8   2      390.93      373.20     13.32 o 
  -5   8   2       35.74       37.86      4.98 o 
  -4   8   2     1025.63     1031.95     16.74 o 
  -3   8   2        4.08        6.30      1.49 o 
  -2   8   2      310.16      400.56      6.47 o 
  -1   8   2      953.87      860.04     13.79 o 
   0   8   2     5971.84     5512.92     67.56 o 
   1   8   2      998.09      958.10     11.83 o 
   2   8   2     1300.45     1314.80     13.97 o 
   3   8   2        0.54        1.15      1.30 o 
   4   8   2      228.19      233.15      9.26 o 
   5   8   2        4.82       14.31      3.96 o 
   6   8   2       57.45       69.05      7.19 o 
   7   8   2       12.62       13.10      5.21 o 
   8   8   2      263.77      268.57     15.38 o 
   9   8   2        7.76       25.40     16.08 o 
  -9   9   2       51.43       65.02     18.71 o 
  -8   9   2       71.96       88.56     11.05 o 
  -7   9   2        4.38       10.39      5.08 o 
  -6   9   2       20.31       15.23      5.38 o 
  -5   9   2       23.25       21.92      4.66 o 
  -4   9   2        0.07        0.20      2.13 o 
  -3   9   2      494.02      473.73      9.55 o 
  -2   9   2        1.00        1.88      1.21 o 
  -1   9   2     4498.44     4582.37     47.87 o 
   0   9   2     2307.39     2493.99     30.91 o 
   1   9   2      767.11      957.18     12.13 o 
   2   9   2      787.54      792.78      9.91 o 
   3   9   2        8.99        4.34      1.63 o 
   4   9   2      613.67      639.46     12.40 o 
   5   9   2      114.90      105.87      7.93 o 
   6   9   2        6.35        2.72      3.89 o 
   7   9   2        4.36       -0.97      4.41 o 
   8   9   2      192.11      209.28     13.85 o 
   9   9   2       39.67       48.36     18.91 o 
  -9  10   2       23.15       41.71     16.87 o 
  -8  10   2      570.22      583.35     20.88 o 
  -7  10   2      704.09      705.29     20.41 o 
  -6  10   2      308.58      327.80     12.85 o 
  -5  10   2       65.48       65.33      5.73 o 
  -4  10   2      566.21      608.57     11.73 o 
  -3  10   2       71.65       82.13      3.44 o 
  -2  10   2     1584.18     1611.59     19.42 o 
  -1  10   2     1315.39     1108.36     14.85 o 
   0  10   2     5782.85     5505.49     63.74 o 
   1  10   2     2031.46     2023.59     22.22 o 
   2  10   2      141.10      126.06      4.05 o 
   3  10   2      228.62      193.71      6.41 o 
   4  10   2        7.45       21.76      3.46 o 
   5  10   2        6.18        6.02      3.78 o 
   6  10   2       97.42       84.88      7.84 o 
   7  10   2       12.33       12.86      5.59 o 
   8  10   2        5.07        2.18      9.82 o 
   9  10   2        3.18       -6.55     11.98 o 
  -9  11   2       75.57       71.96     20.72 o 
  -8  11   2       82.27       84.92      9.55 o 
  -7  11   2       25.15       44.46      7.00 o 
  -6  11   2        7.33        2.50      3.82 o 
  -5  11   2      308.64      286.06      9.92 o 
  -4  11   2       13.96       19.74      3.69 o 
  -3  11   2     3743.67     3713.99     40.70 o 
  -2  11   2      868.19      780.43     11.04 o 
  -1  11   2     2444.43     2469.44     30.24 o 
   0  11   2       55.51       63.63      4.17 o 
   1  11   2      163.42      259.13      5.74 o 
   2  11   2      423.80      490.93      7.61 o 
   3  11   2     3843.77     3648.68     38.01 o 
   4  11   2     7198.24     6672.50     74.54 o 
   5  11   2      372.25      327.03     12.10 o 
   6  11   2      114.39      110.18     11.11 o 
   7  11   2        3.04        0.54      7.30 o 
   8  11   2       85.59       94.75     15.05 o 
   9  11   2       19.98       30.48     11.28 o 
  -9  12   2       21.03       23.98     15.18 o 
  -8  12   2       25.06       35.94     10.87 o 
  -7  12   2       13.97       21.86      5.93 o 
  -6  12   2       67.09       70.60      7.50 o 
  -5  12   2      535.43      531.72     15.42 o 
  -4  12   2     5989.93     5708.43     71.27 o 
  -3  12   2     4855.70     4624.32     43.68 o 
  -2  12   2      418.66      412.54      7.49 o 
  -1  12   2     1060.06     1084.71     16.11 o 
   0  12   2     1389.48     1544.40     28.61 o 
   1  12   2      505.39      543.24      9.37 o 
   2  12   2     2028.93     1928.95     22.15 o 
   3  12   2     1845.27     1621.32     20.20 o 
   4  12   2      520.88      505.77     16.29 o 
   5  12   2      332.43      307.59     17.34 o 
   6  12   2      380.94      344.80     13.69 o 
   7  12   2       46.93       54.76      7.76 o 
   8  12   2       18.41       26.49     10.07 o 
   9  12   2        4.38       -0.47      8.70 o 
  -9  13   2        2.71       -9.47      9.47 o 
  -8  13   2      323.60      343.88     33.15 o 
  -7  13   2       19.05       22.61      7.36 o 
  -6  13   2      215.55      244.97     13.31 o 
  -5  13   2      634.89      583.94     14.83 o 
  -4  13   2     1917.92     1751.98     30.61 o 
  -3  13   2       62.58       62.55      4.65 o 
  -2  13   2        1.90        1.65      1.75 o 
  -1  13   2        5.71        9.88      2.55 o 
   0  13   2     7405.56     7543.77    113.97 o 
   1  13   2     5266.57     5355.98     55.83 o 
   2  13   2     1621.12     1504.71     18.63 o 
   3  13   2      593.52      626.44     10.94 o 
   4  13   2      326.19      297.25      8.80 o 
   5  13   2        0.45        1.77      3.72 o 
   6  13   2      303.88      298.32     23.01 o 
   7  13   2      281.71      326.13     16.80 o 
   8  13   2      411.27      404.27     27.58 o 
   9  13   2       51.23       44.76     17.29 o 
  -9  14   2       56.46       61.04     19.78 o 
  -8  14   2      165.58      142.26     17.39 o 
  -7  14   2      168.14      189.33     13.14 o 
  -6  14   2      390.74      403.26     15.01 o 
  -5  14   2      275.55      289.29     11.42 o 
  -4  14   2       75.79       96.52      8.31 o 
  -3  14   2      127.27      110.24      7.89 o 
  -2  14   2      187.81      178.99      5.99 o 
  -1  14   2      636.71      654.08     15.86 o 
   0  14   2     1066.02     1068.78     22.75 o 
   1  14   2      290.61      275.64      7.20 o 
   2  14   2      261.96      266.31     10.41 o 
   3  14   2      415.00      385.21      8.56 o 
   4  14   2       14.67        0.34      3.23 o 
   5  14   2      137.31      120.23      8.98 o 
   6  14   2       29.34       23.67      5.83 o 
   7  14   2       55.45       46.96      7.59 o 
   8  14   2       13.92       13.32      9.80 o 
  -8  15   2        1.82       19.11      9.45 o 
  -7  15   2        0.15        8.42      5.40 o 
  -6  15   2       46.96       34.84      6.44 o 
  -5  15   2        0.69       -0.40      3.37 o 
  -4  15   2      383.19      369.78     11.34 o 
  -3  15   2      147.37      132.58      6.85 o 
  -2  15   2      229.93      236.01      6.60 o 
  -1  15   2      619.63      636.64     12.91 o 
   0  15   2      903.20      925.35     21.20 o 
   1  15   2       11.11       12.53      2.59 o 
   2  15   2      244.45      285.49      7.38 o 
   3  15   2        0.78        0.70      2.68 o 
   4  15   2      831.84      804.80     17.54 o 
   5  15   2      117.10      110.52      9.18 o 
   6  15   2      184.74      181.53     13.28 o 
   7  15   2       14.73       14.80      6.46 o 
   8  15   2       67.03       86.32     14.72 o 
  -8  16   2       94.64      129.23     17.04 o 
  -7  16   2       13.17       11.38      6.33 o 
  -6  16   2       43.53       60.85     11.38 o 
  -5  16   2        1.21        2.56      3.35 o 
  -4  16   2        2.41        2.02      3.20 o 
  -3  16   2        0.62        0.99      2.57 o 
  -2  16   2      128.23      110.40      5.21 o 
  -1  16   2      246.25      225.36      9.56 o 
   0  16   2     1531.16     1522.49     33.41 o 
   1  16   2      274.17      251.21      9.09 o 
   2  16   2        3.29       -2.17      2.17 o 
   3  16   2       23.35       33.59      3.81 o 
   4  16   2       42.26       40.07      5.17 o 
   5  16   2        4.70        3.67      4.21 o 
   6  16   2        1.80        5.19      4.86 o 
   7  16   2       11.81        5.30      8.26 o 
   8  16   2      109.42      151.97     18.43 o 
  -8  17   2       49.24       48.01     12.65 o 
  -7  17   2       79.80       85.61     13.65 o 
  -6  17   2       51.66       56.16      7.67 o 
  -5  17   2        0.05       -3.43      3.43 o 
  -4  17   2        5.45        2.78      3.21 o 
  -3  17   2      243.90      212.58      8.94 o 
  -2  17   2       62.85       51.58      4.00 o 
  -1  17   2       71.27       82.84      5.66 o 
   0  17   2      551.25      524.87     12.29 o 
   1  17   2      386.31      358.20     10.02 o 
   2  17   2       53.64       49.16      4.36 o 
   3  17   2        9.23        8.72      2.90 o 
   4  17   2      978.38      935.75     23.56 o 
   5  17   2        4.53        0.42      4.03 o 
   6  17   2       93.76       97.12      9.69 o 
   7  17   2       80.32       99.78     14.94 o 
   8  17   2       32.31       31.79     11.67 o 
  -8  18   2        2.14        2.59      8.28 o 
  -7  18   2        0.02       -7.49      7.49 o 
  -6  18   2       78.95       74.03      8.64 o 
  -5  18   2       37.03       34.52      6.39 o 
  -4  18   2      199.46      188.76      9.96 o 
  -3  18   2       74.73       89.47      5.84 o 
  -2  18   2       32.73       32.74      3.74 o 
  -1  18   2      660.92      664.62     14.39 o 
   0  18   2        0.70        4.41      2.85 o 
   1  18   2      161.97      151.65      8.62 o 
   2  18   2        4.00        7.64      3.42 o 
   3  18   2        2.61        3.73      2.73 o 
   4  18   2       25.07       26.87      4.80 o 
   5  18   2        4.14       -1.90      4.29 o 
   6  18   2      206.35      173.63     12.39 o 
   7  18   2        4.05       10.12      8.89 o 
   8  18   2       26.90       28.88     11.27 o 
  -8  19   2      122.32      107.36     16.52 o 
  -7  19   2        7.73       11.88      8.64 o 
  -6  19   2        6.91        9.49      4.92 o 
  -5  19   2      151.06      169.72     10.44 o 
  -4  19   2       25.41       40.73      4.60 o 
  -3  19   2       59.11       76.62      6.17 o 
  -2  19   2      100.87      111.10      7.18 o 
  -1  19   2      190.47      204.22      9.06 o 
   0  19   2     1351.57     1283.40     20.57 o 
   1  19   2        2.20        4.06      3.11 o 
   2  19   2      167.65      160.66      8.48 o 
   3  19   2        6.50        3.33      3.21 o 
   4  19   2       45.30       37.87      5.51 o 
   5  19   2        0.41       -1.32      4.18 o 
   6  19   2        1.89        7.11      5.47 o 
   7  19   2      353.25      374.26     27.33 o 
   8  19   2       22.53       17.42     14.58 o 
  -7  20   2       39.40       59.18     13.25 o 
  -6  20   2       30.94       39.53      7.95 o 
  -5  20   2       22.66       19.97      5.35 o 
  -4  20   2      142.73      145.51      7.99 o 
  -3  20   2        0.06       -0.03      4.16 o 
  -2  20   2       18.12       23.62      4.21 o 
  -1  20   2        0.02        2.50      3.07 o 
   0  20   2       65.77       62.58      4.79 o 
   1  20   2       62.73       60.75      5.23 o 
   2  20   2      155.48      147.91      8.40 o 
   3  20   2       95.73      108.16      7.81 o 
   4  20   2       16.16       16.72      4.72 o 
   5  20   2       63.93       78.33     10.06 o 
   6  20   2        1.27        1.49      7.54 o 
   7  20   2        2.27        8.82      9.19 o 
  -7  21   2       98.64      141.89     27.34 o 
  -6  21   2       12.14       15.44      9.10 o 
  -5  21   2      110.73      130.55      9.85 o 
  -4  21   2        0.09        2.12      5.61 o 
  -3  21   2      105.57      101.40     12.73 o 
  -2  21   2      471.23      443.44     13.08 o 
  -1  21   2      154.50      148.89      7.69 o 
   0  21   2      773.86      749.12     14.96 o 
   1  21   2        2.19        4.49      3.19 o 
   2  21   2      151.72      142.62      8.65 o 
   3  21   2      117.23      116.64      9.47 o 
   4  21   2      261.81      283.01     13.16 o 
   5  21   2        1.82       -3.56      4.48 o 
   6  21   2       23.87       25.09     10.23 o 
   7  21   2       13.19       14.54      9.74 o 
  -7  22   2        0.00       -5.63      8.59 o 
  -6  22   2       26.76       56.55     13.57 o 
  -5  22   2       50.11       71.50      8.40 o 
  -4  22   2      152.72      157.50     13.44 o 
  -3  22   2        1.44       -1.68      3.78 o 
  -2  22   2       27.13       27.15      5.02 o 
  -1  22   2        2.26        1.30      2.91 o 
   0  22   2       33.41       45.51      4.72 o 
   1  22   2      456.93      476.53     13.07 o 
   2  22   2      205.80      223.11      9.98 o 
   3  22   2       99.09      128.95     11.69 o 
   4  22   2       31.77       32.44      7.63 o 
   5  22   2       52.51       51.85      7.62 o 
   6  22   2       19.94       17.37     24.40 o 
   7  22   2        1.16       -4.37     11.73 o 
  -7  23   2       22.77       54.71     13.05 o 
  -6  23   2      187.36      210.11     55.32 o 
  -5  23   2      311.84      301.47     23.56 o 
  -4  23   2        5.78        8.92      6.15 o 
  -3  23   2       46.90       48.91      8.56 o 
  -2  23   2     1722.64     1774.81     31.46 o 
  -1  23   2       51.46       73.53      5.86 o 
   0  23   2      366.44      362.69     15.29 o 
   1  23   2       42.59       68.04      6.13 o 
   2  23   2      515.50      514.11     13.58 o 
   3  23   2      290.39      307.21     18.03 o 
   4  23   2      429.98      422.38     22.89 o 
   5  23   2      710.30      711.87     45.75 o 
   6  23   2       21.13       13.67      9.35 o 
  -6  24   2       88.66      110.22     23.54 o 
  -5  24   2       11.44       22.40     10.16 o 
  -4  24   2      406.49      424.35     19.46 o 
  -3  24   2        1.89        8.96      5.98 o 
  -2  24   2        5.00       14.70      6.45 o 
  -1  24   2      150.46      157.79      9.84 o 
   0  24   2      220.53      257.74     10.08 o 
   1  24   2       64.66       91.99      7.03 o 
   2  24   2       80.00       92.29     13.53 o 
   3  24   2      579.78      566.45     21.35 o 
   4  24   2       53.44       75.86     16.14 o 
   5  24   2       72.49      106.65     23.32 o 
   6  24   2        0.64       -2.47     11.69 o 
  -6  25   2       94.47      117.76     24.56 o 
  -5  25   2       26.03       31.39     22.10 o 
  -4  25   2      288.84      366.87     29.73 o 
  -3  25   2       10.31        9.91      6.11 o 
  -2  25   2      103.13      113.10     11.65 o 
  -1  25   2       99.51       96.75      8.21 o 
   0  25   2      504.67      524.26     25.85 o 
   1  25   2      782.07      806.14     21.52 o 
   2  25   2      298.81      279.50     17.75 o 
   3  25   2       43.62       43.21      8.44 o 
   4  25   2       51.46       54.12     18.52 o 
   5  25   2        0.06        2.57     11.46 o 
   6  25   2       33.12       30.61     16.13 o 
  -5  26   2        3.95       10.43      9.47 o 
  -4  26   2      177.57      178.47     19.41 o 
  -3  26   2        0.83        1.37      8.04 o 
  -2  26   2       18.05       25.88      7.44 o 
  -1  26   2        5.73       19.94      5.68 o 
   0  26   2       40.15       42.77      5.66 o 
   1  26   2       20.37       30.16      5.47 o 
   2  26   2       81.20      106.52     11.55 o 
   3  26   2       15.77       21.98     10.06 o 
   4  26   2       25.29       38.00     12.00 o 
   5  26   2       15.30       11.61     13.44 o 
  -5  27   2        7.89        2.89      9.10 o 
  -4  27   2        4.99        6.23      8.47 o 
  -3  27   2       43.43       37.88     11.22 o 
  -2  27   2       27.68       19.59      9.91 o 
  -1  27   2       26.85       25.68      6.45 o 
   0  27   2       93.34      107.79      7.97 o 
   1  27   2       25.94       27.37      5.90 o 
   2  27   2        2.98        6.08      8.39 o 
   3  27   2       70.89       72.53     14.18 o 
   4  27   2       66.22       59.76     23.81 o 
   5  27   2       48.71       40.20     16.45 o 
  -4  28   2       51.47       53.38     20.04 o 
  -3  28   2       16.16       28.60     10.76 o 
  -2  28   2        3.12        4.96     17.26 o 
  -1  28   2        6.41       -2.80     12.64 o 
   0  28   2        1.78        9.22      8.72 o 
   1  28   2       27.18       19.55      9.96 o 
   2  28   2       23.27       16.74      9.50 o 
   3  28   2        0.02       -1.04      8.24 o 
   4  28   2        0.28       -4.32     12.08 o 
  -4  29   2        4.78       12.71     10.44 o 
  -3  29   2        0.30       14.47      9.55 o 
  -2  29   2       16.78       18.28     10.15 o 
  -1  29   2        1.10        2.22      8.87 o 
   0  29   2       10.85       36.71     16.89 o 
   1  29   2        1.62       -2.40      7.94 o 
   2  29   2        0.76        4.55      9.41 o 
   3  29   2        0.63        3.20     12.42 o 
  -3  30   2        5.67        7.76     13.25 o 
  -2  30   2        1.46        3.09      8.67 o 
  -1  30   2        8.08       22.44     21.91 o 
   0  30   2       51.68       70.32     13.54 o 
   1  30   2       14.87        1.50     10.75 o 
   2  30   2        1.14       -6.27     23.22 o 
   3  30   2        4.16       23.24     11.02 o 
  -2  31   2       65.62       52.04     18.22 o 
  -1  31   2      174.99      201.56     20.57 o 
 -10   1   3        0.55       11.45     13.07 o 
  -9   1   3       32.49       56.58     11.63 o 
  -8   1   3      498.64      496.59     17.69 o 
  -7   1   3      524.00      501.40     19.17 o 
  -6   1   3      989.46      905.21     20.56 o 
  -5   1   3      411.24      366.93     12.43 o 
  -4   1   3     3531.55     3587.17     29.35 o 
  -3   1   3      562.72      498.37      6.49 o 
  -2   1   3     3463.90     3290.93     31.62 o 
  -1   1   3    59017.05    60078.11   1933.42 o 
   0   1   3     6121.27     7064.74     79.45 o 
   1   1   3    36185.12    38915.62    401.59 o 
   2   1   3      300.60      359.11      5.52 o 
   3   1   3      685.24      740.40     10.57 o 
   4   1   3     9453.58     9677.66     81.57 o 
   5   1   3       87.13       94.48      5.31 o 
   6   1   3      619.97      618.96     13.18 o 
   7   1   3       80.93       86.70      6.95 o 
   8   1   3       87.38       97.75     10.00 o 
   9   1   3        0.89        8.76      8.81 o 
 -10   2   3       14.48       17.31     13.72 o 
  -9   2   3        3.13       15.99      9.08 o 
  -8   2   3      480.64      450.44     16.91 o 
  -7   2   3       89.78       87.81     10.72 o 
  -6   2   3       48.57       47.49      4.91 o 
  -5   2   3     1219.08     1332.87     19.16 o 
  -4   2   3        2.94       10.94      2.36 o 
  -3   2   3      105.89      158.36      3.14 o 
  -2   2   3        1.95       -0.84      0.84 o 
  -1   2   3     1806.50     1671.91     31.41 o 
   0   2   3     3438.16     3918.82     56.94 o 
   1   2   3    20651.02    21662.97    355.79 o 
   2   2   3     2910.46     3247.82     31.10 o 
   3   2   3      725.44      752.59      9.25 o 
   4   2   3     2971.61     3258.67     31.89 o 
   5   2   3        1.98        6.67      2.51 o 
   6   2   3       14.65       16.50      3.49 o 
   7   2   3      453.19      416.03     13.22 o 
   8   2   3       46.10       51.67      7.77 o 
   9   2   3       10.14        2.20     11.74 o 
 -10   3   3       53.02       66.77     20.04 o 
  -9   3   3        0.57        5.50     11.82 o 
  -8   3   3      108.72       95.25      9.73 o 
  -7   3   3      135.73      144.68     12.53 o 
  -6   3   3       87.57       97.43      6.52 o 
  -5   3   3      802.03      862.12     16.16 o 
  -4   3   3    10772.95    10978.92     88.13 o 
  -3   3   3     8222.11     8331.48     73.41 o 
  -2   3   3      185.99      188.71      4.27 o 
  -1   3   3      202.67      218.45      6.79 o 
   0   3   3     1513.17     1643.52     44.40 o 
   1   3   3     7609.39     8196.96     92.36 o 
   2   3   3     5495.15     6027.10     56.01 o 
   3   3   3    11473.64    12061.68    103.61 o 
   4   3   3      631.32      692.94     11.52 o 
   5   3   3       13.85       13.48      2.79 o 
   6   3   3       55.62       58.96      4.95 o 
   7   3   3      258.94      267.08     13.50 o 
   8   3   3      565.55      530.67     21.84 o 
   9   3   3       18.09       24.32     15.30 o 
 -10   4   3        0.00      -10.24     11.46 o 
  -9   4   3      116.29       96.84     20.96 o 
  -8   4   3      214.68      218.52     13.52 o 
  -7   4   3       23.80       14.32      5.09 o 
  -6   4   3      272.40      244.93      9.75 o 
  -5   4   3      960.03      874.43     17.72 o 
  -4   4   3      602.49      636.67      8.15 o 
  -3   4   3      428.35      455.21      6.39 o 
  -2   4   3     1221.82     1295.97     16.10 o 
  -1   4   3      360.86      387.52      7.50 o 
   0   4   3     3242.57     3419.34     67.15 o 
   1   4   3        0.23       -0.77      0.77 o 
   2   4   3        0.05        2.31      1.12 o 
   3   4   3      101.90       68.53      3.07 o 
   4   4   3     1515.22     1551.33     18.71 o 
   5   4   3       32.29       28.72      4.12 o 
   6   4   3      110.19       91.67     12.29 o 
   7   4   3      763.04      700.00     20.48 o 
   8   4   3       17.61       13.88      9.27 o 
   9   4   3        0.31       18.20     12.79 o 
 -10   5   3        0.42       10.18     14.32 o 
  -9   5   3       17.94       24.10     15.00 o 
  -8   5   3      413.94      355.59     21.67 o 
  -7   5   3      431.64      352.66     19.52 o 
  -6   5   3        0.81       -0.28      2.30 o 
  -5   5   3      103.02       89.66      9.73 o 
  -4   5   3       84.80       80.09      3.72 o 
  -3   5   3     1045.94     1099.84     13.26 o 
  -2   5   3     1924.42     2074.31     24.44 o 
  -1   5   3      169.49      199.89      4.45 o 
   0   5   3    14070.27    14806.13    284.98 o 
   1   5   3     1946.91     2145.48     24.31 o 
   2   5   3      508.15      605.18      8.40 o 
   3   5   3       58.12       73.30      3.92 o 
   4   5   3       64.81       80.78      3.98 o 
   5   5   3       43.11       55.89      4.35 o 
   6   5   3       98.05       90.35      6.32 o 
   7   5   3      250.43      250.98     14.91 o 
   8   5   3       29.35       24.88      6.64 o 
   9   5   3       55.83       35.15     16.26 o 
 -10   6   3        0.47       24.88     15.16 o 
  -9   6   3        2.84       16.84     13.45 o 
  -8   6   3       78.35       70.63     10.17 o 
  -7   6   3       30.26       18.04      5.31 o 
  -6   6   3        3.57        1.98      3.16 o 
  -5   6   3      144.87      156.83      8.34 o 
  -4   6   3      452.40      451.92      7.55 o 
  -3   6   3       70.17       78.58      3.60 o 
  -2   6   3       61.24       54.10      2.59 o 
  -1   6   3        4.70        9.78      1.29 o 
   0   6   3      168.49      200.34      6.85 o 
   1   6   3        2.08        3.06      1.02 o 
   2   6   3       15.61       18.33      1.72 o 
   3   6   3      674.06      765.52     10.87 o 
   4   6   3       16.33       19.78      2.41 o 
   5   6   3        4.13        6.50      2.55 o 
   6   6   3      162.78      135.14      9.92 o 
   7   6   3      122.80      119.81     16.72 o 
   8   6   3        8.38        6.68      5.59 o 
   9   6   3       20.58       15.59     13.94 o 
  -9   7   3       55.07       56.93     18.08 o 
  -8   7   3      127.80      124.43     13.03 o 
  -7   7   3      297.84      293.64     13.33 o 
  -6   7   3       59.75       55.00      6.20 o 
  -5   7   3      215.20      197.12      9.46 o 
  -4   7   3      200.76      192.22      5.17 o 
  -3   7   3      357.17      381.70      6.96 o 
  -2   7   3     1126.68     1228.87     16.37 o 
  -1   7   3      251.26      259.57      5.84 o 
   0   7   3      895.10      776.85     13.91 o 
   1   7   3     2380.05     2427.40     24.48 o 
   2   7   3     1405.03     1577.30     16.62 o 
   3   7   3      174.94      137.71      4.40 o 
   4   7   3     1342.39     1320.94     18.54 o 
   5   7   3      143.44      134.42      7.24 o 
   6   7   3       48.26       34.60      6.55 o 
   7   7   3      154.69      164.63     14.62 o 
   8   7   3       58.53       43.59      7.69 o 
   9   7   3       86.04       60.32     19.86 o 
  -9   8   3        0.95       -4.56     11.59 o 
  -8   8   3        7.52       17.08      6.47 o 
  -7   8   3      310.77      317.62     14.07 o 
  -6   8   3       32.94       24.67      5.76 o 
  -5   8   3      269.69      249.25      8.71 o 
  -4   8   3      379.28      391.13      7.73 o 
  -3   8   3        0.02        0.40      1.22 o 
  -2   8   3       13.24       13.62      1.70 o 
  -1   8   3     1482.63     1455.64     18.65 o 
   0   8   3     1574.13     1394.59     17.94 o 
   1   8   3     3975.13     3959.47     36.57 o 
   2   8   3     4617.83     5134.69     46.34 o 
   3   8   3     1467.00     1665.99     18.44 o 
   4   8   3     1410.20     1483.89     21.54 o 
   5   8   3      576.86      520.49     12.70 o 
   6   8   3      265.21      264.00     12.60 o 
   7   8   3      109.67       98.44     11.43 o 
   8   8   3       51.10       50.42      7.92 o 
   9   8   3       11.69       15.52     14.70 o 
  -9   9   3        0.48        2.27     10.83 o 
  -8   9   3       77.46       77.92     10.20 o 
  -7   9   3       25.24       17.96      5.51 o 
  -6   9   3      237.05      214.62     11.67 o 
  -5   9   3     3092.17     3000.24     41.86 o 
  -4   9   3     4231.18     4184.70     48.12 o 
  -3   9   3     1261.37      966.32     14.82 o 
  -2   9   3     1676.49     1957.78     21.25 o 
  -1   9   3      166.37      163.65      6.01 o 
   0   9   3      188.24      224.51      5.40 o 
   1   9   3       12.07        5.25      1.44 o 
   2   9   3        1.62        3.47      1.38 o 
   3   9   3     7154.68     6478.76     58.69 o 
   4   9   3       73.14      105.50      6.46 o 
   5   9   3      181.74      188.79      8.86 o 
   6   9   3       25.18       16.82      4.46 o 
   7   9   3       13.43       14.42      5.47 o 
   8   9   3      381.58      375.46     21.34 o 
   9   9   3       43.57       52.36     18.54 o 
  -9  10   3      165.14      161.03     27.66 o 
  -8  10   3      502.97      567.39     28.33 o 
  -7  10   3       56.63       51.90      7.15 o 
  -6  10   3      146.84      132.99      9.54 o 
  -5  10   3      205.44      196.80      9.17 o 
  -4  10   3      188.98      197.86      6.68 o 
  -3  10   3     2895.74     2725.76     29.26 o 
  -2  10   3     1276.82     1324.29     16.98 o 
  -1  10   3     1136.06     1067.34     15.04 o 
   0  10   3      917.65      910.65     13.58 o 
   1  10   3      384.34      254.26      5.43 o 
   2  10   3      318.81      271.37      6.60 o 
   3  10   3     1289.12     1203.21     15.85 o 
   4  10   3      793.03      726.06     13.73 o 
   5  10   3       12.62       10.30      3.41 o 
   6  10   3       31.13       23.72      5.20 o 
   7  10   3      592.50      586.40     19.05 o 
   8  10   3       29.78       47.08     11.50 o 
   9  10   3        7.80       -2.79      8.36 o 
  -9  11   3        8.17       -6.89     11.78 o 
  -8  11   3      129.22      143.70     11.60 o 
  -7  11   3      448.47      466.96     16.76 o 
  -6  11   3      376.49      389.80     14.04 o 
  -5  11   3      309.46      278.09     10.44 o 
  -4  11   3       53.72       52.02      5.29 o 
  -3  11   3      640.91      609.47     10.59 o 
  -2  11   3      161.03      160.06      5.60 o 
  -1  11   3     5457.04     5442.00     66.20 o 
   0  11   3    12743.15    12404.94    134.33 o 
   1  11   3       50.96       62.20      3.21 o 
   2  11   3      137.40      133.34      5.41 o 
   3  11   3       24.51       26.97      2.90 o 
   4  11   3     2287.88     2156.50     29.32 o 
   5  11   3      378.48      358.41     12.73 o 
   6  11   3      159.90      155.88     15.32 o 
   7  11   3      366.88      351.81     17.17 o 
   8  11   3       15.64       21.72     10.17 o 
   9  11   3        1.31        0.81     13.71 o 
  -9  12   3       47.01       53.03     17.99 o 
  -8  12   3       97.18      104.66     14.58 o 
  -7  12   3      172.42      156.35     11.48 o 
  -6  12   3      440.66      429.07     14.93 o 
  -5  12   3      362.63      313.88     11.16 o 
  -4  12   3      338.38      323.25     11.32 o 
  -3  12   3      788.19      786.51     14.18 o 
  -2  12   3       29.04       35.67      2.58 o 
  -1  12   3       13.13       10.74      3.95 o 
   0  12   3      214.63      168.71      6.14 o 
   1  12   3        7.10        6.26      1.89 o 
   2  12   3     1482.08     1461.70     18.83 o 
   3  12   3      804.18      865.09     13.20 o 
   4  12   3      154.41      135.63      9.14 o 
   5  12   3       22.15       19.78      4.60 o 
   6  12   3        2.97        2.58      4.21 o 
   7  12   3       12.99       12.59      5.89 o 
   8  12   3       42.16       71.49     13.84 o 
   9  12   3        3.80       20.18     29.75 o 
  -9  13   3       24.76       35.57     17.41 o 
  -8  13   3       81.12       85.40     26.00 o 
  -7  13   3      265.14      278.50     15.29 o 
  -6  13   3       79.64       89.97      8.47 o 
  -5  13   3       50.19       49.22      5.45 o 
  -4  13   3      246.36      245.74     11.58 o 
  -3  13   3      120.92      131.51      5.69 o 
  -2  13   3       96.09      119.96      4.29 o 
  -1  13   3     4325.33     4142.61     51.48 o 
   0  13   3     3315.86     3358.16     47.74 o 
   1  13   3      763.79      734.88     11.73 o 
   2  13   3       64.61       64.33      3.92 o 
   3  13   3      255.43      233.36      6.90 o 
   4  13   3      623.08      575.04     13.60 o 
   5  13   3      157.45      116.23     10.46 o 
   6  13   3       81.44       85.88      8.58 o 
   7  13   3        0.10        1.34      5.05 o 
   8  13   3       27.36       48.20     14.15 o 
   9  13   3        0.01        0.80     10.18 o 
  -9  14   3        0.44       -8.76      8.76 o 
  -8  14   3       18.69        7.07      8.68 o 
  -7  14   3       20.06       10.81      5.66 o 
  -6  14   3      179.52      157.35     10.91 o 
  -5  14   3      631.77      557.54     14.83 o 
  -4  14   3      155.24      158.49      8.40 o 
  -3  14   3      727.19      712.67     13.76 o 
  -2  14   3     1102.94     1046.13     14.79 o 
  -1  14   3     1161.84     1319.90     20.61 o 
   0  14   3      526.42      530.92     12.56 o 
   1  14   3      833.54      897.73     13.68 o 
   2  14   3      303.87      291.68      7.26 o 
   3  14   3     2234.67     2088.97     25.22 o 
   4  14   3       85.92       94.31      6.60 o 
   5  14   3      278.80      260.65     13.23 o 
   6  14   3       24.03       19.21      5.57 o 
   7  14   3       71.59       67.42      8.58 o 
   8  14   3       54.32       41.34     12.85 o 
  -8  15   3       35.40       33.74     20.09 o 
  -7  15   3        0.65        4.78      5.16 o 
  -6  15   3       61.27       72.94      7.86 o 
  -5  15   3      180.92      165.85      9.42 o 
  -4  15   3      560.26      584.39     14.46 o 
  -3  15   3     1584.38     1419.79     21.91 o 
  -2  15   3        1.84        2.62      2.07 o 
  -1  15   3     1615.17     1609.82     33.24 o 
   0  15   3      780.84      739.57     15.78 o 
   1  15   3       75.96       87.17      4.60 o 
   2  15   3       22.00        4.35      1.96 o 
   3  15   3     2029.27     1869.90     23.51 o 
   4  15   3       18.20       29.19      5.16 o 
   5  15   3        3.17        2.13      3.80 o 
   6  15   3      140.25      146.81     11.01 o 
   7  15   3       56.17       68.96      8.86 o 
   8  15   3      209.07      232.01     21.90 o 
  -8  16   3      166.63      147.80     36.14 o 
  -7  16   3      150.98      174.92     12.72 o 
  -6  16   3       16.92       17.88      4.87 o 
  -5  16   3        7.75        6.76      3.90 o 
  -4  16   3        2.44       -0.46      3.04 o 
  -3  16   3     1412.61     1326.25     20.83 o 
  -2  16   3       72.13       57.07      4.20 o 
  -1  16   3       39.93       37.97      3.93 o 
   0  16   3      185.13      166.92      9.28 o 
   1  16   3      686.86      711.65     12.94 o 
   2  16   3       27.24       24.29      3.17 o 
   3  16   3      100.91       91.75      5.47 o 
   4  16   3       58.84       60.07      5.98 o 
   5  16   3        3.37        4.13      4.06 o 
   6  16   3        2.78       -1.45      4.26 o 
   7  16   3      113.49      106.01     15.93 o 
   8  16   3       94.87       98.50     15.75 o 
  -8  17   3       55.97       60.71     13.04 o 
  -7  17   3       44.26       39.69     10.68 o 
  -6  17   3       21.94       22.67      3.76 o 
  -5  17   3       53.97       37.83      9.40 o 
  -4  17   3      411.24      405.29     11.66 o 
  -3  17   3      126.62      116.26      6.40 o 
  -2  17   3      136.77      125.03      6.73 o 
  -1  17   3     1286.08     1237.19     20.94 o 
   0  17   3       50.44       46.31      5.07 o 
   1  17   3      186.53      167.94      7.97 o 
   2  17   3      411.23      362.12      9.50 o 
   3  17   3      661.78      569.59     11.77 o 
   4  17   3       71.69       61.52      6.07 o 
   5  17   3        0.58        0.20      4.00 o 
   6  17   3       76.46       78.63      8.85 o 
   7  17   3       23.77       14.54      9.14 o 
   8  17   3       52.67       60.08     13.53 o 
  -8  18   3       35.99       26.99     11.04 o 
  -7  18   3      105.59       92.85     14.36 o 
  -6  18   3       36.57       42.20      8.48 o 
  -5  18   3      366.04      352.00     10.49 o 
  -4  18   3       32.34       36.80      4.30 o 
  -3  18   3        6.43        7.32      2.82 o 
  -2  18   3       55.09       68.55      5.56 o 
  -1  18   3      186.90      156.79     12.85 o 
   0  18   3      215.48      247.90      7.86 o 
   1  18   3       54.07       53.29      5.03 o 
   2  18   3      140.97      161.09      7.44 o 
   3  18   3        0.01       -0.45      2.45 o 
   4  18   3        5.97        6.35      3.74 o 
   5  18   3       39.10       30.66      6.08 o 
   6  18   3       20.80       30.26      6.68 o 
   7  18   3       19.42       14.81     13.48 o 
   8  18   3        8.40       23.56     11.10 o 
  -8  19   3        1.92        9.24      9.55 o 
  -7  19   3       73.08       77.52     16.99 o 
  -6  19   3        1.85        3.33      4.66 o 
  -5  19   3       51.92       67.59      6.72 o 
  -4  19   3       10.20        5.30      3.28 o 
  -3  19   3        1.18        1.76      3.08 o 
  -2  19   3        3.13       -1.97      2.64 o 
  -1  19   3        0.01        2.59      2.40 o 
   0  19   3      219.85      223.32      8.36 o 
   1  19   3        9.59       12.31      3.49 o 
   2  19   3        0.06       -0.22      2.97 o 
   3  19   3       39.22       35.34      4.47 o 
   4  19   3        0.97       -0.35      3.67 o 
   5  19   3        0.39        0.51      4.27 o 
   6  19   3        4.33       10.49      5.55 o 
   7  19   3        6.03       19.61      9.74 o 
  -7  20   3       91.33      112.44     16.46 o 
  -6  20   3       12.68       14.19      5.91 o 
  -5  20   3      279.15      286.82     19.05 o 
  -4  20   3        0.03        1.49      3.01 o 
  -3  20   3        7.82        5.14      4.21 o 
  -2  20   3       39.41       35.47      4.73 o 
  -1  20   3       14.79       10.65      2.87 o 
   0  20   3       32.97       26.20      3.58 o 
   1  20   3      149.80      139.73      8.07 o 
   2  20   3       43.87       49.11      5.77 o 
   3  20   3      267.57      270.48     11.48 o 
   4  20   3        8.45       11.51      4.54 o 
   5  20   3       64.42       55.11      9.35 o 
   6  20   3        2.80       -7.69      7.69 o 
   7  20   3        5.78       -4.34     12.54 o 
  -7  21   3       83.30       84.97     15.22 o 
  -6  21   3        1.52        5.18      6.55 o 
  -5  21   3      144.17      150.54     12.34 o 
  -4  21   3      134.56      123.99     11.83 o 
  -3  21   3      207.37      217.86     10.95 o 
  -2  21   3        7.54        5.30      3.51 o 
  -1  21   3       41.65       48.40      5.26 o 
   0  21   3      250.75      252.48      8.77 o 
   1  21   3       21.23       20.84      3.87 o 
   2  21   3       59.45       64.66      6.92 o 
   3  21   3      225.15      219.09     12.57 o 
   4  21   3        1.56        5.08      4.34 o 
   5  21   3      147.02      125.79     10.81 o 
   6  21   3        7.60        9.10      8.75 o 
   7  21   3       19.53       23.44     10.41 o 
  -7  22   3      178.81      214.97     40.88 o 
  -6  22   3        8.67        6.77      7.12 o 
  -5  22   3       49.98       61.16      8.38 o 
  -4  22   3       49.29       50.78      8.66 o 
  -3  22   3      655.47      588.40     20.85 o 
  -2  22   3      104.61      116.91      8.12 o 
  -1  22   3      235.29      246.08     18.36 o 
   0  22   3       15.12       21.37      3.85 o 
   1  22   3      310.92      318.41     10.52 o 
   2  22   3        5.26        4.10      5.27 o 
   3  22   3       65.23       78.10      9.72 o 
   4  22   3        9.99        9.18      6.17 o 
   5  22   3       25.40       38.25      8.73 o 
   6  22   3       35.58       44.29     11.69 o 
   7  22   3      151.63      167.71     27.90 o 
  -7  23   3        3.98       21.15     10.23 o 
  -6  23   3      191.76      163.21     14.64 o 
  -5  23   3      251.73      250.17     21.78 o 
  -4  23   3       23.14       17.23      8.01 o 
  -3  23   3       66.88       83.62     10.37 o 
  -2  23   3      122.79      127.65      9.51 o 
  -1  23   3      634.34      592.95     17.60 o 
   0  23   3        0.07        0.77      3.25 o 
   1  23   3        5.72        7.76      3.73 o 
   2  23   3      108.71      112.96      7.58 o 
   3  23   3      189.63      176.49     26.77 o 
   4  23   3      238.94      233.49     16.66 o 
   5  23   3        8.35       23.50     11.18 o 
   6  23   3       93.46       97.19     15.30 o 
  -6  24   3       14.68       12.60     15.11 o 
  -5  24   3      252.84      257.95     22.37 o 
  -4  24   3        9.08        9.94      7.17 o 
  -3  24   3       53.31       46.69      9.18 o 
  -2  24   3        4.06        4.84      5.73 o 
  -1  24   3       50.70       61.86      7.73 o 
   0  24   3       41.46       32.90      4.55 o 
   1  24   3        3.89        6.82      3.59 o 
   2  24   3       43.41       52.58      6.51 o 
   3  24   3       93.78      102.32     11.31 o 
   4  24   3       10.93       18.23     13.90 o 
   5  24   3        0.07        2.68     11.93 o 
   6  24   3        5.47        0.45      8.62 o 
  -6  25   3        7.19       -3.11     11.74 o 
  -5  25   3        0.49        2.19      8.99 o 
  -4  25   3       15.18        4.56     18.11 o 
  -3  25   3       16.78       43.60      8.34 o 
  -2  25   3        6.36       -2.41      5.77 o 
  -1  25   3        2.30        5.65      4.31 o 
   0  25   3       64.53       66.45      8.48 o 
   1  25   3      169.28      144.96     14.60 o 
   2  25   3        1.31        7.83      5.94 o 
   3  25   3        1.99       -1.41      6.12 o 
   4  25   3      136.87      147.37     25.06 o 
   5  25   3      100.14       80.12     20.58 o 
   6  25   3       32.84       65.81     20.76 o 
  -5  26   3      202.79      209.20     21.28 o 
  -4  26   3      101.70      120.28     16.38 o 
  -3  26   3       52.49       52.48     11.70 o 
  -2  26   3       46.18       32.87      7.54 o 
  -1  26   3        2.31        4.13      5.14 o 
   0  26   3      112.17      108.63      8.72 o 
   1  26   3       85.18       81.48      7.57 o 
   2  26   3        0.65        1.17      6.66 o 
   3  26   3       53.35       55.43     12.01 o 
   4  26   3       42.42       38.06     17.02 o 
   5  26   3       63.41       84.45     21.32 o 
  -5  27   3       13.26       31.64     10.98 o 
  -4  27   3       38.26       30.04     10.71 o 
  -3  27   3      130.66      157.37     20.57 o 
  -2  27   3       33.69       29.36     10.26 o 
  -1  27   3      281.57      296.08     18.24 o 
   0  27   3        2.67        7.74      5.39 o 
   1  27   3       20.75       25.65      6.45 o 
   2  27   3       19.01        1.68      8.29 o 
   3  27   3       17.73        9.56      9.51 o 
   4  27   3        4.15        7.50     14.73 o 
   5  27   3       11.82        5.41     13.44 o 
  -4  28   3        2.49        1.81     10.86 o 
  -3  28   3       80.29       72.38     13.42 o 
  -2  28   3        0.23        2.32      8.86 o 
  -1  28   3       49.14       77.79     13.41 o 
   0  28   3       70.08       93.37     20.25 o 
   1  28   3        1.84       -2.64      6.03 o 
   2  28   3        6.21        0.65      8.39 o 
   3  28   3        6.53        9.67      9.06 o 
   4  28   3       10.41       16.15     13.31 o 
  -4  29   3        0.15        5.02      9.34 o 
  -3  29   3       36.16       31.42     11.10 o 
  -2  29   3       49.22       55.74     12.41 o 
  -1  29   3        7.31       21.23      9.77 o 
   0  29   3        0.70       -7.71      7.71 o 
   1  29   3        5.14        4.10      8.30 o 
   2  29   3        2.07       -4.16     17.85 o 
   3  29   3       28.71       38.63     11.74 o 
  -3  30   3       14.27       26.87     11.17 o 
  -2  30   3       59.80       61.00     13.69 o 
  -1  30   3       14.70       25.07     10.36 o 
   0  30   3        4.07        4.44     11.56 o 
   1  30   3        0.47        8.60      9.97 o 
   2  30   3        0.28        3.77     18.04 o 
   3  30   3       16.60       12.09     14.68 o 
  -1  31   3        0.62       13.49      9.70 o 
   0  31   3        6.64       15.59     10.38 o 
 -10   0   4       13.94       25.99     15.01 o 
  -9   0   4        1.89       -9.33      9.33 o 
  -8   0   4     1548.85     1399.33     44.40 o 
  -7   0   4        5.67        6.13      5.97 o 
  -6   0   4      287.12      288.77     15.80 o 
  -5   0   4      465.73      518.08     21.58 o 
  -4   0   4     2110.17     2010.14     26.99 o 
  -3   0   4      500.40      467.73      8.68 o 
  -2   0   4      365.58      460.87     10.90 o 
  -1   0   4    53941.76    57546.35   1407.25 o 
   0   0   4     8617.37     9228.59    132.87 o 
   1   0   4       91.18       88.73      3.59 o 
   2   0   4      157.69      175.71      6.62 o 
   3   0   4     5261.37     5546.79     65.97 o 
   4   0   4     1981.11     2178.80     33.90 o 
   5   0   4      323.58      391.73     17.74 o 
   6   0   4       16.60       20.86      4.98 o 
   7   0   4      625.19      607.77     20.33 o 
   8   0   4     1414.16     1438.77     45.95 o 
   9   0   4       27.00       31.71     15.14 o 
 -10   1   4       11.52       -9.09     10.23 o 
  -9   1   4       15.53       38.48     10.21 o 
  -8   1   4      119.63      132.26     10.85 o 
  -7   1   4        0.03        4.39      4.29 o 
  -6   1   4       68.22       66.34      6.48 o 
  -5   1   4       12.34       14.99      3.05 o 
  -4   1   4     1138.13     1247.29     13.32 o 
  -3   1   4     1584.28     1746.64     17.71 o 
  -2   1   4      497.86      573.24      8.19 o 
  -1   1   4     7842.60     8431.79    146.88 o 
   0   1   4    20050.28    20930.71    235.04 o 
   1   1   4     5944.29     6196.76     64.40 o 
   2   1   4       68.75       96.33      2.99 o 
   3   1   4      440.87      342.13      5.62 o 
   4   1   4     2189.96     2296.04     25.24 o 
   5   1   4       61.19       41.94      3.91 o 
   6   1   4       73.97       54.32      5.89 o 
   7   1   4      158.02      155.64      8.50 o 
   8   1   4      200.28      194.96     13.22 o 
   9   1   4       65.41       48.23     17.77 o 
 -10   2   4       19.65       17.01     13.98 o 
  -9   2   4       20.72       18.79      9.14 o 
  -8   2   4       13.50       22.98      6.54 o 
  -7   2   4        0.02        3.88      4.04 o 
  -6   2   4      678.95      663.70     18.20 o 
  -5   2   4       59.17       64.40      4.88 o 
  -4   2   4     1468.20     1605.46     17.40 o 
  -3   2   4      686.02      704.96      9.09 o 
  -2   2   4      381.47      464.39      7.94 o 
  -1   2   4    13699.99    14431.44    253.20 o 
   0   2   4     7828.03     8027.11    183.88 o 
   1   2   4      416.55      430.11      7.14 o 
   2   2   4     1318.51     1461.87     16.80 o 
   3   2   4      194.18      198.59      4.73 o 
   4   2   4      889.95      958.61     17.39 o 
   5   2   4       19.99       16.19      2.77 o 
   6   2   4      307.20      302.37      9.35 o 
   7   2   4      202.13      225.70     10.02 o 
   8   2   4        0.08       -2.57      4.90 o 
   9   2   4       54.13       63.29     18.59 o 
 -10   3   4        6.46       20.92     14.20 o 
  -9   3   4        9.58       13.17     12.80 o 
  -8   3   4       15.84       20.45      6.04 o 
  -7   3   4      256.04      235.98     12.74 o 
  -6   3   4        2.82        2.27      2.86 o 
  -5   3   4        2.46        4.52      2.41 o 
  -4   3   4      654.17      673.61     10.39 o 
  -3   3   4      107.68      159.32      4.73 o 
  -2   3   4      485.24      517.59      8.70 o 
  -1   3   4       71.26       97.37      4.16 o 
   0   3   4     5480.15     6333.17    160.75 o 
   1   3   4     1866.82     1946.74     24.29 o 
   2   3   4     2611.82     2615.44     27.65 o 
   3   3   4      835.30      800.58     10.37 o 
   4   3   4        0.79        2.94      2.12 o 
   5   3   4       34.67       44.73      3.97 o 
   6   3   4      211.38      198.09      8.60 o 
   7   3   4      191.22      177.53     10.05 o 
   8   3   4       10.41        3.60      5.40 o 
   9   3   4        0.06       -3.52     11.16 o 
 -10   4   4        0.24        6.88     12.65 o 
  -9   4   4        4.83       28.69     14.33 o 
  -8   4   4       75.70       62.13     10.65 o 
  -7   4   4      104.83      101.72      8.74 o 
  -6   4   4        6.65        4.82      3.11 o 
  -5   4   4      209.83      187.57      9.10 o 
  -4   4   4     2490.82     2675.69     28.21 o 
  -3   4   4       34.75       82.89      4.48 o 
  -2   4   4     2894.00     2933.02     36.62 o 
  -1   4   4      752.22      881.48     14.55 o 
   0   4   4     3475.50     4118.32    106.70 o 
   1   4   4     8318.82     9166.75     94.30 o 
   2   4   4      866.48      824.12      9.82 o 
   3   4   4      200.14      237.92      5.05 o 
   4   4   4      223.22      215.68      7.24 o 
   5   4   4      333.11      291.21     10.16 o 
   6   4   4      156.38      157.95     10.77 o 
   7   4   4       47.28       35.60      6.36 o 
   8   4   4        0.46       -4.56      4.56 o 
   9   4   4       11.68       17.58     13.86 o 
 -10   5   4        1.88        4.35     13.52 o 
  -9   5   4      103.00       92.47     20.81 o 
  -8   5   4       29.12       15.15      7.15 o 
  -7   5   4       13.53       12.57      4.52 o 
  -6   5   4        9.08        9.95      3.27 o 
  -5   5   4      508.38      503.03     11.25 o 
  -4   5   4       90.72      103.16      3.94 o 
  -3   5   4      392.04      353.20      5.96 o 
  -2   5   4     1359.78     1360.43     20.91 o 
  -1   5   4       72.07       71.09      2.32 o 
   0   5   4     1597.54     1789.68     37.66 o 
   1   5   4    13441.79    14914.16    166.38 o 
   2   5   4     1113.69     1226.08     13.46 o 
   3   5   4     2420.59     2740.55     27.12 o 
   4   5   4      739.65      703.72     10.96 o 
   5   5   4      195.53      186.87     10.00 o 
   6   5   4       15.63       17.25      3.56 o 
   7   5   4      195.81      214.72     12.74 o 
   8   5   4       42.60       54.53      9.49 o 
   9   5   4        8.28       22.88     14.03 o 
 -10   6   4        0.43       19.62     14.89 o 
  -9   6   4        8.81       10.78     11.26 o 
  -8   6   4      745.39      719.60     25.65 o 
  -7   6   4      224.94      232.02     15.22 o 
  -6   6   4       38.93       53.44      5.26 o 
  -5   6   4        1.30        2.15      2.15 o 
  -4   6   4      759.56      779.15     10.96 o 
  -3   6   4       46.55       34.00      2.10 o 
  -2   6   4     2258.49     2342.13     24.94 o 
  -1   6   4      286.88      314.00      5.82 o 
   0   6   4     1571.63     1807.68     31.04 o 
   1   6   4     5659.28     6269.23     57.99 o 
   2   6   4      513.75      456.21      6.86 o 
   3   6   4      122.34      165.89      4.81 o 
   4   6   4       48.32       42.32      3.17 o 
   5   6   4        5.61        7.59      3.87 o 
   6   6   4       70.48       78.02      6.29 o 
   7   6   4       15.75       19.47      6.68 o 
   8   6   4      541.73      543.13     18.96 o 
   9   6   4        1.31       -8.58     10.70 o 
  -9   7   4       28.82       22.73     15.03 o 
  -8   7   4      407.78      345.28     20.36 o 
  -7   7   4       18.43       11.57      5.00 o 
  -6   7   4       22.83       15.43      4.57 o 
  -5   7   4      180.65      177.86      7.24 o 
  -4   7   4      146.82      169.35      6.63 o 
  -3   7   4       90.35       88.64      4.60 o 
  -2   7   4     2721.37     3055.32     29.99 o 
  -1   7   4       19.95       31.47      2.16 o 
   0   7   4      112.81       96.64      4.52 o 
   1   7   4     1185.41     1213.87     13.81 o 
   2   7   4        2.54        1.37      1.28 o 
   3   7   4      248.71      280.45      6.79 o 
   4   7   4     2956.54     2941.79     34.45 o 
   5   7   4      116.62       92.88      6.27 o 
   6   7   4       59.47       43.94      6.96 o 
   7   7   4       86.87       92.24      8.90 o 
   8   7   4        3.67        5.38      5.38 o 
   9   7   4       10.77        4.59     13.29 o 
  -9   8   4        2.71       -0.69     11.23 o 
  -8   8   4        1.58        5.34      5.61 o 
  -7   8   4        0.01       -3.56      3.56 o 
  -6   8   4      722.80      657.88     17.70 o 
  -5   8   4        0.01        0.96      2.12 o 
  -4   8   4      417.43      424.73      8.21 o 
  -3   8   4      247.16      282.78      5.66 o 
  -2   8   4     1669.47     1856.69     19.68 o 
  -1   8   4      405.81      450.18     10.15 o 
   0   8   4      258.77      316.16      7.52 o 
   1   8   4     1318.75     1563.36     19.89 o 
   2   8   4      727.90      694.64      9.34 o 
   3   8   4      193.95      237.78      5.47 o 
   4   8   4     4295.61     3899.92     46.28 o 
   5   8   4      435.39      409.98     11.42 o 
   6   8   4       92.91       88.56      8.00 o 
   7   8   4      122.31      140.88     10.94 o 
   8   8   4        9.79       15.47      6.11 o 
   9   8   4        5.92        2.68     12.87 o 
  -9   9   4        0.99       -9.13      9.13 o 
  -8   9   4        2.06       14.53      5.90 o 
  -7   9   4      472.46      442.67     17.36 o 
  -6   9   4       59.90       52.47      6.28 o 
  -5   9   4     1537.10     1503.19     24.79 o 
  -4   9   4     2234.43     2091.81     26.81 o 
  -3   9   4      234.65      196.15      5.84 o 
  -2   9   4       12.87       15.10      1.62 o 
  -1   9   4      453.99      513.42      8.92 o 
   0   9   4     4507.16     4541.03     62.19 o 
   1   9   4      326.58      437.19      7.14 o 
   2   9   4      427.75      472.61      8.40 o 
   3   9   4      832.50      821.93     13.51 o 
   4   9   4      258.68      232.82      7.67 o 
   5   9   4     1057.30      988.42     19.03 o 
   6   9   4        0.87        2.19      3.72 o 
   7   9   4       12.86       10.11      5.38 o 
   8   9   4       10.01        4.60      6.66 o 
   9   9   4        0.84        1.40      8.75 o 
  -9  10   4        8.45       15.93     13.63 o 
  -8  10   4       55.70       54.12      8.71 o 
  -7  10   4        1.20        9.52      4.65 o 
  -6  10   4      196.22      195.38     11.20 o 
  -5  10   4      154.93      142.83      7.84 o 
  -4  10   4        3.49        8.73      2.31 o 
  -3  10   4       15.05       14.25      1.95 o 
  -2  10   4      198.75      211.38      4.70 o 
  -1  10   4     3472.06     3764.92     39.92 o 
   0  10   4     1168.85     1123.41     19.59 o 
   1  10   4      983.35     1101.20     12.78 o 
   2  10   4      142.95      164.28      4.70 o 
   3  10   4      741.00      716.47     13.34 o 
   4  10   4       21.55       23.75      4.43 o 
   5  10   4        1.86        8.78      3.40 o 
   6  10   4      114.30      107.41      8.84 o 
   7  10   4       61.23       62.37     11.44 o 
   8  10   4        2.45        2.76     10.49 o 
   9  10   4        2.24        0.50      8.48 o 
  -9  11   4       22.10       14.84     13.92 o 
  -8  11   4        5.94       15.37      6.43 o 
  -7  11   4      360.32      354.31     15.80 o 
  -6  11   4      317.22      301.01     14.52 o 
  -5  11   4      168.50      163.73      8.55 o 
  -4  11   4     1358.00     1279.77     18.87 o 
  -3  11   4       46.09       47.51      3.97 o 
  -2  11   4      115.82      138.84      3.89 o 
  -1  11   4     1497.02     1738.82     22.47 o 
   0  11   4    13284.64    13475.15    155.91 o 
   1  11   4     2039.80     1945.24     21.42 o 
   2  11   4      511.80      493.98      9.16 o 
   3  11   4       32.99       27.78      3.07 o 
   4  11   4      111.38      105.82      6.07 o 
   5  11   4        0.04       -1.88      2.79 o 
   6  11   4      126.83      119.77      9.48 o 
   7  11   4      262.50      257.22     20.58 o 
   8  11   4       51.68       42.66     11.79 o 
   9  11   4        1.94        5.91      8.68 o 
  -9  12   4        3.11       11.30     13.11 o 
  -8  12   4      101.64       91.15     13.83 o 
  -7  12   4      355.00      372.39     19.31 o 
  -6  12   4       80.23       73.20      9.57 o 
  -5  12   4        3.27        8.55      3.39 o 
  -4  12   4     2574.98     2419.98     32.85 o 
  -3  12   4      310.32      333.85      8.73 o 
  -2  12   4      710.81      832.43     10.71 o 
  -1  12   4      149.25      114.43      5.41 o 
   0  12   4     1702.23     1638.69     23.94 o 
   1  12   4      910.15      901.94     13.83 o 
   2  12   4     1870.12     1757.51     21.72 o 
   3  12   4      729.07      679.24     13.76 o 
   4  12   4      430.56      407.87     11.65 o 
   5  12   4       28.61       31.30      6.75 o 
   6  12   4        4.90        8.11      4.43 o 
   7  12   4      102.20      109.13     13.56 o 
   8  12   4      486.72      496.84     26.49 o 
   9  12   4        0.93        2.47      9.46 o 
  -9  13   4      113.13       69.67     19.96 o 
  -8  13   4      354.73      365.03     25.81 o 
  -7  13   4       23.34       32.93      6.80 o 
  -6  13   4       11.08       13.09      4.29 o 
  -5  13   4       53.31       45.34      5.32 o 
  -4  13   4     3902.77     3761.69     45.11 o 
  -3  13   4     1045.78     1119.82     14.72 o 
  -2  13   4     2792.49     2732.36     27.28 o 
  -1  13   4     3650.97     3647.53     45.31 o 
   0  13   4      876.82      814.91     16.97 o 
   1  13   4       11.86       17.65      2.38 o 
   2  13   4      555.71      593.92     10.50 o 
   3  13   4       68.18       80.38      4.56 o 
   4  13   4     3753.90     3396.88     42.77 o 
   5  13   4        6.84       16.46      4.46 o 
   6  13   4        8.24       10.79      5.60 o 
   7  13   4       10.28        9.70      5.59 o 
   8  13   4        2.63       16.85      9.75 o 
   9  13   4       44.30       62.78     19.72 o 
  -9  14   4        1.73       23.33     15.57 o 
  -8  14   4        0.05       11.53     20.51 o 
  -7  14   4        8.97        5.59      5.11 o 
  -6  14   4        0.02       -0.87      3.36 o 
  -5  14   4       47.95       46.47      5.31 o 
  -4  14   4      508.97      459.75     12.39 o 
  -3  14   4      173.46      193.08      6.69 o 
  -2  14   4       94.45      102.87      4.60 o 
  -1  14   4     1130.80     1261.75     19.45 o 
   0  14   4      321.34      330.13      9.72 o 
   1  14   4      183.15      174.29      5.78 o 
   2  14   4      150.20      153.24      6.95 o 
   3  14   4       34.65       31.80      3.46 o 
   4  14   4       97.90       98.76      7.40 o 
   5  14   4       10.32       11.20      4.42 o 
   6  14   4      319.34      299.18     18.84 o 
   7  14   4        7.12       11.97      5.60 o 
   8  14   4       13.70       26.38     10.72 o 
  -8  15   4       46.17       35.17     23.44 o 
  -7  15   4      714.36      744.94     22.11 o 
  -6  15   4        3.35        3.96      3.83 o 
  -5  15   4      184.01      157.41      9.11 o 
  -4  15   4      303.25      305.08     11.73 o 
  -3  15   4        6.97        1.09      2.48 o 
  -2  15   4        1.80       -1.81      1.81 o 
  -1  15   4       94.28      138.25      6.15 o 
   0  15   4     1156.07     1239.84     22.41 o 
   1  15   4      114.96      142.66      8.26 o 
   2  15   4      204.11      220.73      6.59 o 
   3  15   4      852.45      750.82     12.94 o 
   4  15   4        5.34        5.16      3.26 o 
   5  15   4       48.21       35.70      9.57 o 
   6  15   4       56.26       68.96      8.24 o 
   7  15   4       92.41       75.51     10.62 o 
   8  15   4        0.55        4.91      8.99 o 
  -8  16   4        5.00       -1.52      9.57 o 
  -7  16   4        4.40        9.60      5.27 o 
  -6  16   4      113.52      110.99      8.63 o 
  -5  16   4       11.75       15.65      3.19 o 
  -4  16   4       69.56       80.47      7.14 o 
  -3  16   4      709.13      611.45     12.42 o 
  -2  16   4      367.79      316.82      9.03 o 
  -1  16   4       61.44       60.44      6.49 o 
   0  16   4       84.40       82.90      6.04 o 
   1  16   4      491.85      494.34     10.64 o 
   2  16   4      156.40      137.50      6.26 o 
   3  16   4      495.25      489.74     12.25 o 
   4  16   4       10.60        0.81      3.22 o 
   5  16   4      175.82      161.81     10.94 o 
   6  16   4       12.65       29.15      6.44 o 
   7  16   4       12.66       10.06      8.52 o 
   8  16   4       17.50       25.68     11.39 o 
  -8  17   4       18.26        4.68      8.41 o 
  -7  17   4      134.78      129.06     12.94 o 
  -6  17   4       28.97       26.77      5.53 o 
  -5  17   4       58.52       61.64      4.80 o 
  -4  17   4      435.85      385.86     10.25 o 
  -3  17   4       14.65       21.65      3.47 o 
  -2  17   4      209.32      204.99      9.25 o 
  -1  17   4      217.71      195.10      7.33 o 
   0  17   4      790.23      822.48     17.79 o 
   1  17   4       14.02       18.00      3.45 o 
   2  17   4      725.61      653.91     14.82 o 
   3  17   4       42.16       49.87      4.38 o 
   4  17   4      227.16      224.30     15.76 o 
   5  17   4       66.86       70.09     10.07 o 
   6  17   4       15.07        8.18      5.59 o 
   7  17   4        0.12       -1.95      9.85 o 
   8  17   4      172.50      161.47     19.48 o 
  -8  18   4       10.73       10.60      9.71 o 
  -7  18   4       44.78       70.97     13.21 o 
  -6  18   4       57.49       52.77      6.90 o 
  -5  18   4       63.06       63.51      5.21 o 
  -4  18   4      255.34      247.23      9.06 o 
  -3  18   4        4.79        8.58      3.09 o 
  -2  18   4       80.17       79.88      6.54 o 
  -1  18   4        6.37        8.64      2.79 o 
   0  18   4      106.77      124.62      6.91 o 
   1  18   4       65.87       53.86      4.98 o 
   2  18   4       32.37       37.12      4.08 o 
   3  18   4       37.30       31.55      3.88 o 
   4  18   4       29.99       25.41      5.53 o 
   5  18   4        3.30        8.57      4.97 o 
   6  18   4      143.65      143.23     11.63 o 
   7  18   4       55.18       61.34     27.93 o 
   8  18   4       54.01       44.20     12.35 o 
  -8  19   4      162.76      193.95     20.54 o 
  -7  19   4        7.36       16.63     13.44 o 
  -6  19   4       10.33        9.75      5.19 o 
  -5  19   4      113.34      120.47      9.08 o 
  -4  19   4      369.56      360.88     14.64 o 
  -3  19   4        7.24        6.57      3.57 o 
  -2  19   4       68.31       69.53      6.42 o 
  -1  19   4        3.17        8.34      2.87 o 
   0  19   4      189.99      173.97     12.48 o 
   1  19   4        0.00        0.14      2.83 o 
   2  19   4        4.48       11.93      3.51 o 
   3  19   4       40.08       54.10      5.53 o 
   4  19   4      460.22      402.19     14.60 o 
   5  19   4        1.11        0.60      4.49 o 
   6  19   4        9.47        7.84      6.43 o 
   7  19   4       12.88       16.52      9.95 o 
  -7  20   4      123.40      131.52     17.29 o 
  -6  20   4        5.97        5.22      5.30 o 
  -5  20   4      314.71      338.85     13.68 o 
  -4  20   4       88.40       77.34      7.72 o 
  -3  20   4        9.12        8.31      3.80 o 
  -2  20   4       54.04       54.83      6.14 o 
  -1  20   4        0.07        3.10      3.99 o 
   0  20   4      147.48      166.76      7.15 o 
   1  20   4       25.74       22.04      4.15 o 
   2  20   4       44.78       29.77      5.78 o 
   3  20   4        1.02        0.08      3.11 o 
   4  20   4      111.00      124.56      9.84 o 
   5  20   4       36.39       39.02      6.98 o 
   6  20   4       12.43       27.86      9.85 o 
   7  20   4        1.83       -1.96      7.97 o 
  -7  21   4       17.81       22.79     10.23 o 
  -6  21   4       83.88       70.49     10.14 o 
  -5  21   4      358.33      391.51     14.81 o 
  -4  21   4      455.30      471.20     14.68 o 
  -3  21   4      183.64      166.59      9.97 o 
  -2  21   4       10.60       14.58      5.42 o 
  -1  21   4       94.88       96.02      6.52 o 
   0  21   4      231.81      232.80      8.72 o 
   1  21   4      139.13      124.02      8.07 o 
   2  21   4       27.59       29.42      5.10 o 
   3  21   4       10.39       12.25      5.13 o 
   4  21   4       88.18       97.87      9.35 o 
   5  21   4      226.87      232.15     14.20 o 
   6  21   4        8.29        4.63      7.92 o 
   7  21   4      138.07      161.40     34.38 o 
  -7  22   4        9.65       12.45     20.57 o 
  -6  22   4        7.32       11.87      7.41 o 
  -5  22   4      153.17      176.55     12.77 o 
  -4  22   4       45.31       45.69      8.15 o 
  -3  22   4        1.38        3.70      4.02 o 
  -2  22   4       83.90       77.53      8.18 o 
  -1  22   4      143.14      151.55      9.98 o 
   0  22   4       21.47       33.24      4.26 o 
   1  22   4      203.14      210.92     10.34 o 
   2  22   4      119.97       99.21      7.76 o 
   3  22   4        5.71       18.66      5.67 o 
   4  22   4        6.64       23.81      7.40 o 
   5  22   4       59.43       84.03     13.65 o 
   6  22   4       28.73       18.13      9.76 o 
   7  22   4        0.87        2.51     15.55 o 
  -7  23   4      125.06      130.69     24.86 o 
  -6  23   4       88.65       85.39     14.12 o 
  -5  23   4      201.57      174.47     18.76 o 
  -4  23   4      199.37      233.20     29.19 o 
  -3  23   4       39.44       58.26      8.73 o 
  -2  23   4        2.15       -0.70      4.12 o 
  -1  23   4      725.22      734.10     19.83 o 
   0  23   4     1554.01     1503.06     22.96 o 
   1  23   4      343.36      348.00     12.97 o 
   2  23   4      292.89      280.38     12.69 o 
   3  23   4      181.04      226.79     13.53 o 
   4  23   4       36.58       44.17     10.99 o 
   5  23   4       51.06       67.80     13.76 o 
   6  23   4       38.92       54.15     12.40 o 
  -6  24   4        3.73        0.16     14.48 o 
  -5  24   4      237.87      213.71     20.75 o 
  -4  24   4       72.22       80.25     10.56 o 
  -3  24   4        6.34       10.84      6.18 o 
  -2  24   4        2.24       -4.05      5.27 o 
  -1  24   4      260.47      214.68     14.55 o 
   0  24   4      162.56      174.34      9.07 o 
   1  24   4        0.65        7.06      3.72 o 
   2  24   4      581.89      611.53     25.02 o 
   3  24   4        4.92        3.64      6.34 o 
   4  24   4       45.79       55.03     18.22 o 
   5  24   4        6.36       -2.66     11.76 o 
   6  24   4       85.25       86.86     15.02 o 
  -6  25   4       30.63       34.10     11.45 o 
  -5  25   4       15.98        8.23      9.90 o 
  -4  25   4      192.16      150.61     40.06 o 
  -3  25   4      723.46      700.65     29.55 o 
  -2  25   4      626.55      650.77     23.45 o 
  -1  25   4       91.35       97.38     14.17 o 
   0  25   4       37.37       39.63      5.37 o 
   1  25   4        2.34        6.04      5.14 o 
   2  25   4      186.13      179.61     12.26 o 
   3  25   4        2.29       10.63      6.41 o 
   4  25   4      839.68      741.23     47.33 o 
   5  25   4        8.15        0.87     12.47 o 
  -5  26   4        0.11       -7.90      7.90 o 
  -4  26   4      118.98      129.11     16.77 o 
  -3  26   4       66.79       59.92      9.30 o 
  -2  26   4        6.06       11.71      7.38 o 
  -1  26   4       38.13       21.78      5.79 o 
   0  26   4       44.82       36.19      7.87 o 
   1  26   4       43.33       43.20      6.18 o 
   2  26   4        5.36        6.02      5.98 o 
   3  26   4      181.06      164.22     17.74 o 
   4  26   4        6.20        4.55     14.00 o 
   5  26   4        5.16       16.28     14.02 o 
  -5  27   4       24.57       26.15     11.00 o 
  -4  27   4        2.42        1.25      8.59 o 
  -3  27   4       41.44       61.44     26.91 o 
  -2  27   4        9.92       15.87      9.86 o 
  -1  27   4        0.81        4.38      5.73 o 
   0  27   4      270.98      273.87     27.21 o 
   1  27   4       41.59       31.42      6.75 o 
   2  27   4       31.58       46.79     11.19 o 
   3  27   4       43.94       54.44     12.27 o 
   4  27   4       19.20       16.15     15.25 o 
  -4  28   4        0.01        0.24      8.72 o 
  -3  28   4       24.60       28.76     13.31 o 
  -2  28   4        1.01        8.46     12.33 o 
  -1  28   4       11.83       10.22      9.07 o 
   0  28   4        7.07       38.24     23.95 o 
   1  28   4       14.25       12.38      7.60 o 
   2  28   4        0.30       12.33      9.00 o 
   3  28   4        0.01        1.47     12.66 o 
   4  28   4        7.81        7.93     14.16 o 
  -4  29   4        1.24       -6.13      8.24 o 
  -3  29   4       74.31       64.91     16.47 o 
  -2  29   4       35.07       39.64     12.06 o 
  -1  29   4        6.76       13.28      9.53 o 
   0  29   4       24.99       31.71     10.85 o 
   1  29   4       14.53       23.33      9.87 o 
   2  29   4       28.21       29.86     10.95 o 
   3  29   4        1.62        1.37     12.73 o 
  -3  30   4        2.33        9.98      9.84 o 
  -2  30   4        0.02        8.45      9.44 o 
  -1  30   4        0.05       -3.34      8.38 o 
   0  30   4        1.49        2.82      9.38 o 
   2  30   4        0.13        8.50     14.16 o 
  -1  31   4       18.78       29.84     17.28 o 
   0  31   4       14.53       10.63     10.05 o 
 -10   1   5       12.15       13.26      9.76 o 
  -9   1   5       68.96       72.69     13.02 o 
  -8   1   5      290.46      281.82     20.44 o 
  -7   1   5      387.12      394.68     14.28 o 
  -6   1   5       66.17       76.26      6.86 o 
  -5   1   5     2480.19     2540.12     34.97 o 
  -4   1   5     4125.47     4196.47     39.39 o 
  -3   1   5     4729.78     4631.13     48.19 o 
  -2   1   5      173.19      269.11      6.94 o 
  -1   1   5     1112.86     1138.89     39.81 o 
   0   1   5     6151.70     6847.44     99.62 o 
   1   1   5      141.49      173.39      4.42 o 
   2   1   5       59.49       64.00      2.95 o 
   3   1   5      267.47      268.40      5.23 o 
   4   1   5        0.66        2.20      1.71 o 
   5   1   5        2.19        5.04      2.43 o 
   6   1   5        4.84        1.10      2.76 o 
   7   1   5      144.29      139.45      8.21 o 
   8   1   5        6.61        5.11      5.34 o 
   9   1   5        0.06      -10.45     10.45 o 
 -10   2   5        8.98       32.68     16.00 o 
  -9   2   5       33.38       34.69     16.61 o 
  -8   2   5      151.13      132.22     10.76 o 
  -7   2   5      440.48      469.52     27.96 o 
  -6   2   5      326.70      293.53     13.15 o 
  -5   2   5      204.47      203.22      6.45 o 
  -4   2   5       27.31       20.67      2.10 o 
  -3   2   5      266.71      195.56      3.92 o 
  -2   2   5       20.43       17.84      2.30 o 
  -1   2   5      660.72      709.73     14.78 o 
   0   2   5     7514.23     7967.54    113.67 o 
   1   2   5        3.72        7.74      2.24 o 
   2   2   5       10.11       17.59      1.70 o 
   3   2   5     1503.32     1418.22     15.46 o 
   4   2   5       86.31       79.23      4.02 o 
   5   2   5       15.91        6.85      2.55 o 
   6   2   5        1.32       -2.63      2.63 o 
   7   2   5      368.31      386.31     11.66 o 
   8   2   5        3.15       14.56      5.48 o 
   9   2   5       11.51        9.34     12.62 o 
 -10   3   5       58.44      102.50     22.77 o 
  -9   3   5       45.28       21.55     14.32 o 
  -8   3   5      548.53      522.43     17.94 o 
  -7   3   5     1630.48     1579.66     36.31 o 
  -6   3   5        5.13        3.44      3.41 o 
  -5   3   5        0.03        1.88      1.93 o 
  -4   3   5       67.04       56.41      2.98 o 
  -3   3   5      227.98      203.90      4.12 o 
  -2   3   5     3486.06     3742.37    113.32 o 
  -1   3   5      555.77      664.15     14.35 o 
   0   3   5    10698.04    11756.95    295.21 o 
   1   3   5      163.46      189.05      3.81 o 
   2   3   5        9.23        7.83      1.30 o 
   3   3   5        0.24        4.88      1.44 o 
   4   3   5     1163.46     1304.15     18.04 o 
   5   3   5      168.48      148.59      6.75 o 
   6   3   5       71.47       84.21      6.77 o 
   7   3   5      178.43      198.64      9.67 o 
   8   3   5       62.47       52.75      8.05 o 
   9   3   5       10.34       18.35     14.13 o 
 -10   4   5        2.40        7.67     11.87 o 
  -9   4   5       36.83       38.29     15.58 o 
  -8   4   5       14.85       16.20      5.89 o 
  -7   4   5       74.14       84.84     11.71 o 
  -6   4   5       86.96       87.88      6.31 o 
  -5   4   5        4.16        1.58      1.87 o 
  -4   4   5      623.81      633.19      9.30 o 
  -3   4   5        6.93        4.43      1.62 o 
  -2   4   5     3714.52     3861.35     52.58 o 
  -1   4   5      589.33      552.30      9.86 o 
   0   4   5      463.71      570.97     19.32 o 
   1   4   5      840.95      834.95     10.42 o 
   2   4   5     1046.36     1023.49     12.23 o 
   3   4   5        0.26        2.26      1.35 o 
   4   4   5      879.11      980.40     14.60 o 
   5   4   5        1.16        2.66      2.33 o 
   6   4   5        2.66        3.98      2.79 o 
   7   4   5       53.77       35.27      6.39 o 
   8   4   5       10.66        9.12      5.52 o 
   9   4   5       32.12       18.67     13.41 o 
 -10   5   5        7.81       12.64     14.11 o 
  -9   5   5       13.16        8.77     12.49 o 
  -8   5   5        8.67        7.97      6.36 o 
  -7   5   5      117.06      116.12      9.12 o 
  -6   5   5       23.01       18.33      3.95 o 
  -5   5   5       19.64       20.90      2.66 o 
  -4   5   5      399.82      373.37     10.99 o 
  -3   5   5       68.84       95.05      3.98 o 
  -2   5   5     3522.03     3572.31     49.48 o 
  -1   5   5       81.66       74.69      2.73 o 
   0   5   5       14.04        6.52      1.94 o 
   1   5   5      441.17      397.48      6.81 o 
   2   5   5     7302.24     7742.07     72.03 o 
   3   5   5       73.42      119.81      4.17 o 
   4   5   5      152.80      193.52      5.79 o 
   5   5   5      424.29      416.70      9.98 o 
   6   5   5       89.43       81.98      6.48 o 
   7   5   5       80.02       71.11      7.96 o 
   8   5   5       29.56       33.88      7.13 o 
   9   5   5       24.01       13.96     13.30 o 
 -10   6   5       11.93       13.95     14.09 o 
  -9   6   5       18.57       24.46     14.41 o 
  -8   6   5        0.09        0.63      5.69 o 
  -7   6   5      178.19      171.80     12.97 o 
  -6   6   5      561.36      488.19     24.39 o 
  -5   6   5       54.38       45.99      3.32 o 
  -4   6   5      198.86      182.82      4.60 o 
  -3   6   5       92.09      108.96      4.39 o 
  -2   6   5      201.24      164.84      8.99 o 
  -1   6   5     2358.26     2407.35     29.74 o 
   0   6   5      565.83      629.37     13.36 o 
   1   6   5      235.82      240.70      4.92 o 
   2   6   5      471.75      485.39     12.43 o 
   3   6   5      617.10      639.79      9.36 o 
   4   6   5      872.80      841.98     12.53 o 
   5   6   5      268.94      253.99     10.02 o 
   6   6   5       28.82       39.20      5.13 o 
   7   6   5      172.26      181.45     20.57 o 
   8   6   5        5.21       10.18      7.02 o 
   9   6   5        4.22       -2.81     12.43 o 
  -9   7   5       22.07       63.35     17.37 o 
  -8   7   5      169.30      154.20     14.06 o 
  -7   7   5        1.92        3.50      4.91 o 
  -6   7   5       44.98       30.13      5.08 o 
  -5   7   5      396.07      433.81      8.52 o 
  -4   7   5       24.48       25.56      2.14 o 
  -3   7   5      340.42      385.29      7.60 o 
  -2   7   5     2158.42     2370.38     31.21 o 
  -1   7   5      267.09      269.93      5.62 o 
   0   7   5     1113.61     1270.83     23.05 o 
   1   7   5     1421.51     1558.46     21.53 o 
   2   7   5     1938.88     1977.51     20.38 o 
   3   7   5      337.08      319.58      6.33 o 
   4   7   5       50.93       43.96      3.99 o 
   5   7   5       44.12       46.93      4.97 o 
   6   7   5       50.00       45.22      5.38 o 
   7   7   5       31.17       25.63      9.90 o 
   8   7   5       11.61       15.48      6.31 o 
   9   7   5       14.30       12.04     13.89 o 
  -9   8   5       49.14       64.17     18.92 o 
  -8   8   5        4.46       13.21      6.34 o 
  -7   8   5       51.34       63.48      7.41 o 
  -6   8   5      480.40      486.92     18.88 o 
  -5   8   5      291.84      264.66      8.21 o 
  -4   8   5      256.89      304.41      7.20 o 
  -3   8   5      471.51      534.61      9.50 o 
  -2   8   5     2242.87     2407.17     26.00 o 
  -1   8   5      166.93      191.56      5.26 o 
   0   8   5      676.99      769.46     17.51 o 
   1   8   5      506.97      575.60      7.79 o 
   2   8   5      580.17      616.16      9.82 o 
   3   8   5      290.06      312.63      7.27 o 
   4   8   5     1373.85     1238.39     19.18 o 
   5   8   5        2.85        5.92      3.26 o 
   6   8   5        6.72        7.90      3.61 o 
   7   8   5       97.79      105.62      9.63 o 
   8   8   5      109.29      120.08     12.92 o 
   9   8   5       12.42       17.53     10.40 o 
  -9   9   5        8.73        2.01     11.60 o 
  -8   9   5      720.63      706.57     31.81 o 
  -7   9   5      457.33      439.16     15.60 o 
  -6   9   5        2.02        4.17      3.61 o 
  -5   9   5       66.04       67.82      5.33 o 
  -4   9   5       68.40       67.28      3.37 o 
  -3   9   5        2.78       13.68      1.37 o 
  -2   9   5     1876.03     1956.76     20.83 o 
  -1   9   5     1137.50     1191.52     24.75 o 
   0   9   5     1050.16      996.71     20.69 o 
   1   9   5      333.22      429.54      7.89 o 
   2   9   5      177.40      242.43      5.83 o 
   3   9   5       58.86       75.41      4.27 o 
   4   9   5      117.75       95.88      5.66 o 
   5   9   5      134.08      113.68      7.80 o 
   6   9   5        8.38        5.84      4.16 o 
   7   9   5       12.38        9.64      5.22 o 
   8   9   5       30.65       14.66      9.31 o 
   9   9   5       61.62       40.79     14.60 o 
  -9  10   5       39.69       33.71     15.61 o 
  -8  10   5        5.93        8.68      6.61 o 
  -7  10   5       88.84       85.15      8.60 o 
  -6  10   5       24.14       23.21      5.92 o 
  -5  10   5      269.85      256.08      6.66 o 
  -4  10   5      114.57      152.41      5.04 o 
  -3  10   5     1553.22     1520.77     18.56 o 
  -2  10   5       76.93       78.52      4.01 o 
  -1  10   5       82.91       76.28      4.17 o 
   0  10   5      944.28      979.73     17.46 o 
   1  10   5      174.96      150.76      3.99 o 
   2  10   5      434.68      482.99     11.31 o 
   3  10   5     1994.93     1911.21     29.37 o 
   4  10   5     1069.96      949.42     19.60 o 
   5  10   5       55.86       58.27      5.60 o 
   6  10   5       57.63       49.11      6.67 o 
   7  10   5        1.30        0.09      4.94 o 
   8  10   5       97.12      105.98     15.31 o 
   9  10   5       16.24       14.97      9.90 o 
  -9  11   5      110.53      147.58     25.94 o 
  -8  11   5       42.11       35.71      8.15 o 
  -7  11   5        0.03        8.45      4.83 o 
  -6  11   5      116.47      133.70      8.33 o 
  -5  11   5       10.58       24.09      4.15 o 
  -4  11   5     2570.78     2412.63     30.42 o 
  -3  11   5      400.53      377.00      6.68 o 
  -2  11   5      120.95      128.57      6.05 o 
  -1  11   5       39.42       43.78      4.08 o 
   0  11   5      365.55      306.77     10.23 o 
   1  11   5     1043.52     1044.97     12.67 o 
   2  11   5        8.63        4.16      1.72 o 
   3  11   5      872.90      768.43     13.13 o 
   4  11   5        0.40        3.27      2.70 o 
   5  11   5      117.86      139.25      8.05 o 
   6  11   5       11.16       13.11      4.57 o 
   7  11   5        0.43       -4.74      6.30 o 
   8  11   5       84.83       59.68     12.46 o 
   9  11   5       20.98       13.65     10.24 o 
  -9  12   5       68.53       52.35     18.13 o 
  -8  12   5       45.14       28.82      9.67 o 
  -7  12   5        1.40       -2.59      4.40 o 
  -6  12   5       12.30       17.78      4.34 o 
  -5  12   5       93.51       71.81      6.09 o 
  -4  12   5      264.68      248.63      7.59 o 
  -3  12   5       12.55       23.78      2.28 o 
  -2  12   5       31.53       24.33      1.87 o 
  -1  12   5       22.30       32.91      2.83 o 
   0  12   5     1651.21     1815.47     39.31 o 
   1  12   5       83.31       83.72      4.10 o 
   2  12   5      458.31      424.64      8.13 o 
   3  12   5      174.12      167.34      6.98 o 
   4  12   5      694.78      694.08     14.13 o 
   5  12   5      138.16      159.64      8.83 o 
   6  12   5        0.02        4.91      4.12 o 
   7  12   5      291.47      286.48     15.83 o 
   8  12   5       28.59       42.39     11.73 o 
   9  12   5        6.33       13.42      9.84 o 
  -9  13   5        0.49        3.41     12.91 o 
  -8  13   5       75.32       64.49     19.91 o 
  -7  13   5        4.91        0.71      5.13 o 
  -6  13   5       17.10       10.43      3.93 o 
  -5  13   5      212.98      218.81     12.67 o 
  -4  13   5     1334.55     1211.86     19.70 o 
  -3  13   5      702.07      717.21     10.67 o 
  -2  13   5        0.17        2.78      1.61 o 
  -1  13   5      221.11      231.80      6.67 o 
   0  13   5        0.11       -1.72      1.72 o 
   1  13   5      580.72      569.72     14.10 o 
   2  13   5       98.31      118.19      4.99 o 
   3  13   5      191.14      177.55      7.10 o 
   4  13   5      182.19      171.74      8.07 o 
   5  13   5        2.20        4.83      3.81 o 
   6  13   5       49.58       45.47      6.76 o 
   7  13   5       17.95       13.49      5.91 o 
   8  13   5        2.63       -7.58      7.58 o 
  -9  14   5       51.35       29.83     15.16 o 
  -8  14   5        2.38        8.70      9.73 o 
  -7  14   5        0.19       -0.41      4.47 o 
  -6  14   5       26.60       21.47      4.73 o 
  -5  14   5      207.05      165.28      9.06 o 
  -4  14   5      110.68      101.27      4.27 o 
  -3  14   5       41.04       28.67      3.26 o 
  -2  14   5       31.24       26.41      2.96 o 
  -1  14   5        0.48        6.66      2.31 o 
   0  14   5     3569.38     3421.71     40.60 o 
   1  14   5     1331.69     1299.87     17.80 o 
   2  14   5      461.06      339.78      8.55 o 
   3  14   5       27.90       28.81      3.63 o 
   4  14   5      340.99      383.71     14.39 o 
   5  14   5       48.90       48.36      6.84 o 
   6  14   5        1.69        8.35      5.00 o 
   7  14   5      593.87      593.23     27.18 o 
   8  14   5       97.18      102.22     15.90 o 
  -8  15   5      196.17      229.83     43.05 o 
  -7  15   5      161.43      167.01     18.66 o 
  -6  15   5        1.75        6.51      3.79 o 
  -5  15   5       40.19       37.25      5.21 o 
  -4  15   5       12.49       11.65      2.76 o 
  -3  15   5       37.63       28.79      3.48 o 
  -2  15   5       77.22       63.11      4.63 o 
  -1  15   5      329.56      330.25     13.72 o 
   0  15   5       12.85       20.17      3.26 o 
   1  15   5      258.89      234.94      6.64 o 
   2  15   5       52.52       38.71      3.36 o 
   3  15   5       39.43       44.81      4.00 o 
   4  15   5      114.13      102.99      7.09 o 
   5  15   5      309.22      294.77     14.44 o 
   6  15   5       20.93       19.19      6.00 o 
   7  15   5       68.69       69.63     12.50 o 
   8  15   5        0.09       -0.50      8.27 o 
  -8  16   5       34.98       34.12     19.83 o 
  -7  16   5      181.39      184.27     12.97 o 
  -6  16   5        1.33       -3.15      3.52 o 
  -5  16   5       11.78        7.19      3.69 o 
  -4  16   5      135.68      114.95      5.70 o 
  -3  16   5      381.13      384.56     10.29 o 
  -2  16   5      676.81      705.37     18.48 o 
  -1  16   5     1349.40     1274.23     20.39 o 
   0  16   5      355.48      301.27     11.59 o 
   1  16   5        0.64       -2.00      2.00 o 
   2  16   5       66.80       79.14      4.99 o 
   3  16   5      494.07      533.39     11.29 o 
   4  16   5       94.71       92.61      6.99 o 
   5  16   5        0.02       -3.73      3.73 o 
   6  16   5       27.12       31.31      6.81 o 
   7  16   5       17.92       14.59      9.30 o 
   8  16   5        0.05       -0.22      8.41 o 
  -8  17   5        1.22        8.52     10.34 o 
  -7  17   5        1.29        3.44      6.29 o 
  -6  17   5        5.65       -0.25      3.99 o 
  -5  17   5        0.46       -0.53      3.34 o 
  -4  17   5      110.38      110.02      5.84 o 
  -3  17   5      178.33      166.97      7.01 o 
  -2  17   5       13.12       14.68      3.58 o 
  -1  17   5       22.22       23.65      3.26 o 
   0  17   5      118.30      109.08      7.14 o 
   1  17   5      230.89      230.03      7.20 o 
   2  17   5      129.21      121.73      6.17 o 
   3  17   5        5.28        2.81      2.69 o 
   4  17   5       49.49       45.44      5.48 o 
   5  17   5      193.50      192.75     12.10 o 
   6  17   5        7.71        8.32      5.31 o 
   7  17   5       78.15       66.48     13.25 o 
   8  17   5       81.63       97.09     24.45 o 
  -8  18   5        0.47       10.72     11.90 o 
  -7  18   5        0.11        0.50      7.86 o 
  -6  18   5       34.17       21.93      5.27 o 
  -5  18   5       51.25       53.32      6.63 o 
  -4  18   5        0.19       -0.50      2.65 o 
  -3  18   5      137.78      138.17      7.11 o 
  -2  18   5      296.50      276.82     16.88 o 
  -1  18   5      957.84      933.06     16.09 o 
   0  18   5      153.95      179.41     13.02 o 
   1  18   5        7.78       15.37      3.47 o 
   2  18   5      159.43      146.58      7.37 o 
   3  18   5      244.07      239.45      8.79 o 
   4  18   5       54.30       57.35      6.90 o 
   5  18   5      126.11      131.81     12.47 o 
   6  18   5        1.79        1.81      5.04 o 
   7  18   5        7.29       10.75      9.67 o 
   8  18   5       97.60       99.39     22.82 o 
  -8  19   5        2.21       18.78     10.07 o 
  -7  19   5       21.97       27.61     10.22 o 
  -6  19   5        0.01       -1.11      3.99 o 
  -5  19   5        3.66        4.14      4.17 o 
  -4  19   5       61.87       60.14      5.03 o 
  -3  19   5       26.48       28.08      4.61 o 
  -2  19   5       41.10       39.60      5.21 o 
  -1  19   5        6.43        0.27      2.59 o 
   0  19   5       47.64       48.11      4.82 o 
   1  19   5        0.22        1.78      2.78 o 
   2  19   5      180.41      197.56      9.42 o 
   3  19   5       45.86       42.41      4.88 o 
   4  19   5        1.03       -1.28      4.10 o 
   5  19   5       12.54       22.60      5.81 o 
   6  19   5       11.81       17.55      7.24 o 
   7  19   5        0.23        7.47      8.72 o 
  -7  20   5       19.62       10.67      9.24 o 
  -6  20   5       79.89       67.74      8.78 o 
  -5  20   5       13.14       16.06      4.96 o 
  -4  20   5      150.16      161.22      7.53 o 
  -3  20   5      137.98      148.01     10.69 o 
  -2  20   5        0.00        0.79      3.63 o 
  -1  20   5      841.17      829.71     17.23 o 
   0  20   5        0.07       -0.17      2.64 o 
   1  20   5      304.51      274.28     10.03 o 
   2  20   5        0.17        2.30      3.41 o 
   3  20   5        0.01       -1.50      3.07 o 
   4  20   5        5.17        2.82      4.53 o 
   5  20   5       20.19       23.83     13.17 o 
   6  20   5       42.41       62.69     12.28 o 
   7  20   5       70.98       63.45     13.43 o 
  -7  21   5       59.63       48.63     12.68 o 
  -6  21   5       67.07       74.59     12.01 o 
  -5  21   5        6.90        6.37      4.70 o 
  -4  21   5       60.67       70.04      7.82 o 
  -3  21   5       79.50       75.86      6.95 o 
  -2  21   5       16.73       14.74      4.79 o 
  -1  21   5      209.56      191.86     10.64 o 
   0  21   5       10.35       11.56      4.00 o 
   1  21   5      306.37      306.29     14.69 o 
   2  21   5        0.04       -3.07      3.07 o 
   3  21   5       38.87       42.92      5.94 o 
   4  21   5       40.69       52.31      8.17 o 
   5  21   5      266.48      278.89     15.62 o 
   6  21   5       12.77       10.23      9.25 o 
   7  21   5        0.10      -10.41     10.41 o 
  -7  22   5       11.07       -3.85      8.72 o 
  -6  22   5       15.96       12.19      8.16 o 
  -5  22   5      158.59      166.71     24.35 o 
  -4  22   5      227.28      222.51     15.81 o 
  -3  22   5      821.60      829.23     20.57 o 
  -2  22   5        7.16        3.63      3.91 o 
  -1  22   5      559.01      544.18     21.54 o 
   0  22   5      170.08      162.43      7.64 o 
   1  22   5      192.46      181.14     12.27 o 
   2  22   5       23.53       24.99      5.75 o 
   3  22   5      652.13      611.04     18.90 o 
   4  22   5      698.65      681.30     24.02 o 
   5  22   5        0.02        2.66      7.78 o 
   6  22   5        0.01        3.07      8.41 o 
  -6  23   5       36.05       31.30     19.85 o 
  -5  23   5        3.13       -3.69      7.10 o 
  -4  23   5       12.31       10.44      9.71 o 
  -3  23   5        0.70        3.04      5.65 o 
  -2  23   5       46.16       48.30      6.52 o 
  -1  23   5      441.87      481.03     15.78 o 
   0  23   5       22.38       17.29      3.86 o 
   1  23   5        7.20        2.24      3.99 o 
   2  23   5      193.79      165.58      9.94 o 
   3  23   5        9.45       16.91      5.85 o 
   4  23   5        9.60       17.02      8.57 o 
   5  23   5       68.24       70.37     12.94 o 
   6  23   5       12.49       14.04     11.03 o 
  -6  24   5        2.67       15.92     11.39 o 
  -5  24   5       49.37       65.43     28.96 o 
  -4  24   5      159.49      155.82     13.97 o 
  -3  24   5        9.06       16.90      6.86 o 
  -2  24   5       99.10      106.29     16.16 o 
  -1  24   5        9.74        9.04      5.03 o 
   0  24   5      757.93      791.34     18.21 o 
   1  24   5       69.28       62.40      6.77 o 
   2  24   5       59.37       76.87      9.60 o 
   3  24   5      446.01      445.53     23.91 o 
   4  24   5        8.45       21.96     14.46 o 
   5  24   5      145.39      144.69     25.17 o 
   6  24   5       23.47       28.28     11.09 o 
  -6  25   5        0.24       -4.91      8.07 o 
  -5  25   5       19.50        6.66      9.48 o 
  -4  25   5       27.60       30.28     10.72 o 
  -3  25   5        8.10       11.99      6.25 o 
  -2  25   5       12.70        8.64      6.19 o 
  -1  25   5      157.64      157.61     11.19 o 
   0  25   5        3.19        0.41      4.74 o 
   1  25   5        1.46        9.80      4.64 o 
   2  25   5       63.14       60.93      7.95 o 
   3  25   5      232.78      255.89     31.44 o 
   4  25   5        6.24        5.07     13.49 o 
   5  25   5        0.32       -6.11     10.83 o 
  -5  26   5        7.58        1.89     11.80 o 
  -4  26   5        5.18        0.10      7.83 o 
  -3  26   5       29.43       29.40      8.14 o 
  -2  26   5        7.14        6.79      6.10 o 
  -1  26   5      111.91      125.81     10.57 o 
   0  26   5      109.05      113.06     11.02 o 
   1  26   5      158.96      179.96     12.54 o 
   2  26   5       36.59       36.68      8.30 o 
   3  26   5       14.19       -8.81     11.24 o 
   4  26   5       51.92       41.54     17.97 o 
   5  26   5       42.78       43.73     17.90 o 
  -5  27   5       49.52       32.59     11.76 o 
  -4  27   5       16.24       11.10      8.82 o 
  -3  27   5       23.13       40.91     11.76 o 
  -2  27   5        0.15       -7.11      7.11 o 
  -1  27   5       42.70       26.18      7.40 o 
   0  27   5        1.56        1.59      6.78 o 
   1  27   5       35.35       40.49      7.42 o 
   2  27   5       16.98       12.26     12.28 o 
   3  27   5        1.17        2.96     12.84 o 
   4  27   5       10.48       17.69     14.74 o 
  -4  28   5        6.94        7.21      9.49 o 
  -3  28   5       24.32        9.96      8.88 o 
  -2  28   5        0.04       -7.18      7.18 o 
  -1  28   5       42.95       47.45     22.53 o 
   0  28   5        0.00       -5.61     10.74 o 
   1  28   5       14.16       24.97      7.79 o 
   2  28   5        5.97        8.28      9.09 o 
   3  28   5      164.05      154.93     27.00 o 
   4  28   5        6.77        6.05     14.54 o 
  -3  29   5        1.39       -0.38     12.67 o 
  -2  29   5       19.85       17.46     10.36 o 
  -1  29   5        2.09       -1.57      8.20 o 
   0  29   5        3.92        1.29      8.67 o 
   1  29   5       16.27        5.60     11.78 o 
   2  29   5       57.67       69.35     19.88 o 
   3  29   5       15.03       29.48     16.42 o 
  -3  30   5        9.09        6.25      9.22 o 
  -2  30   5        1.79        1.88     14.20 o 
  -1  30   5        8.54        7.86     11.41 o 
   0  30   5       17.27       27.06     10.92 o 
   2  30   5        3.37       17.96     15.25 o 
  -1  31   5       47.58       53.31     13.30 o 
   0  31   5      117.43      131.16     17.41 o 
 -10   0   6        2.36       -0.98     12.65 o 
  -9   0   6       49.49       47.91     15.74 o 
  -8   0   6      472.35      493.64     24.53 o 
  -7   0   6      728.05      705.65     27.14 o 
  -6   0   6       17.55        8.42      5.22 o 
  -5   0   6      580.00      628.99     21.54 o 
  -4   0   6      653.20      715.87     14.18 o 
  -3   0   6     1787.56     1739.00     31.45 o 
  -2   0   6     1068.80     1076.63     32.93 o 
  -1   0   6     4783.06     5684.73    140.38 o 
   0   0   6    20658.89    21572.46    657.40 o 
   1   0   6        3.92        3.74      3.55 o 
   2   0   6      690.20      734.07     15.54 o 
   3   0   6     2475.29     2430.74     35.92 o 
   4   0   6     3941.84     3932.11     62.28 o 
   5   0   6     2034.57     1954.38     37.96 o 
   6   0   6      172.90      175.94     11.65 o 
   7   0   6      298.88      259.09     15.65 o 
   8   0   6      120.71      136.09     16.36 o 
   9   0   6       25.80       34.87     16.16 o 
 -10   1   6        4.39       -2.96      8.61 o 
  -9   1   6        3.88        3.60      7.88 o 
  -8   1   6        0.02        2.75      4.39 o 
  -7   1   6        8.54       10.95      4.70 o 
  -6   1   6       35.77       43.75      5.54 o 
  -5   1   6        0.33       -0.91      2.46 o 
  -4   1   6     1078.95     1217.88     16.26 o 
  -3   1   6      232.61      387.23      6.80 o 
  -2   1   6       52.46       49.56      4.18 o 
  -1   1   6        1.02        2.85      2.49 o 
   0   1   6     9842.68    10096.64    146.54 o 
   1   1   6       86.16      119.99      3.15 o 
   2   1   6      519.41      536.64      8.82 o 
   3   1   6     1030.34      943.96     12.24 o 
   4   1   6     1126.00     1189.04     15.50 o 
   5   1   6       16.87       25.10      3.47 o 
   6   1   6        0.28        0.79      2.78 o 
   7   1   6      180.54      183.73      9.37 o 
   8   1   6        3.56       -4.55      4.55 o 
   9   1   6        0.18       -8.76     11.39 o 
 -10   2   6       10.82       31.02     14.69 o 
  -9   2   6        8.78        9.49      8.35 o 
  -8   2   6        0.01       -0.09      4.52 o 
  -7   2   6       92.89      101.33      8.63 o 
  -6   2   6        0.77        4.61      3.46 o 
  -5   2   6        7.64        5.38      2.43 o 
  -4   2   6     4027.86     4148.27     41.47 o 
  -3   2   6      274.98      294.57      4.93 o 
  -2   2   6     1127.63     1325.18     27.70 o 
  -1   2   6     7824.51     8692.47    204.86 o 
   0   2   6     4450.63     4563.00     65.95 o 
   1   2   6      998.66     1259.18     15.31 o 
   2   2   6      321.56      418.17      6.96 o 
   3   2   6      987.00      971.30     12.50 o 
   4   2   6      401.58      374.07      8.05 o 
   5   2   6       10.77       27.12      3.46 o 
   6   2   6       95.74       97.11      6.29 o 
   7   2   6      359.39      337.78     11.63 o 
   8   2   6      184.45      170.17     13.12 o 
   9   2   6       40.28       43.63     17.35 o 
 -10   3   6        2.48       24.06     14.69 o 
  -9   3   6        2.20        9.02      8.32 o 
  -8   3   6       59.07       42.95      7.16 o 
  -7   3   6      156.82      161.27     10.67 o 
  -6   3   6       22.62       13.38      4.10 o 
  -5   3   6       20.06       25.42      3.44 o 
  -4   3   6      200.46      176.28      5.16 o 
  -3   3   6       16.57       16.68      1.50 o 
  -2   3   6     5286.15     5618.03    101.46 o 
  -1   3   6      474.29      524.86      9.37 o 
   0   3   6      278.05      334.72      8.74 o 
   1   3   6      883.68      959.10     12.44 o 
   2   3   6        4.62      102.54     10.98 o 
   3   3   6        0.22        4.17      1.26 o 
   4   3   6      416.32      393.65      8.62 o 
   5   3   6        6.56        8.61      2.72 o 
   6   3   6        0.87        6.89      3.58 o 
   7   3   6        5.42        3.39      3.78 o 
   8   3   6      118.30      145.60     11.57 o 
   9   3   6        0.07      -11.53     11.53 o 
 -10   4   6        0.43       26.48     14.21 o 
  -9   4   6       29.48       28.77     14.41 o 
  -8   4   6       13.74       10.73      5.51 o 
  -7   4   6        1.61        0.29      4.09 o 
  -6   4   6       37.28       30.09      4.91 o 
  -5   4   6       80.13       70.32      5.10 o 
  -4   4   6     2291.88     2542.42     29.04 o 
  -3   4   6      248.76      316.83      5.67 o 
  -2   4   6      248.42      287.84      7.76 o 
  -1   4   6      789.57      893.03     13.14 o 
   0   4   6      409.33      488.25     12.80 o 
   1   4   6     4764.78     4957.33     52.58 o 
   2   4   6     6457.74     6882.22     63.32 o 
   3   4   6      702.95      711.38      9.66 o 
   4   4   6      233.06      226.73      5.99 o 
   5   4   6        9.15       14.02      2.88 o 
   6   4   6      148.70      161.13      8.74 o 
   7   4   6      264.46      268.64     12.48 o 
   8   4   6      344.08      300.74     23.53 o 
   9   4   6        8.30       -3.59     11.39 o 
 -10   5   6        0.73       44.90     16.39 o 
  -9   5   6        8.25        0.14     12.10 o 
  -8   5   6       40.08       40.41      8.40 o 
  -7   5   6       23.59       24.22      5.32 o 
  -6   5   6       54.88       57.70      5.37 o 
  -5   5   6      365.52      375.18      8.99 o 
  -4   5   6       18.92       36.97      3.34 o 
  -3   5   6      525.25      547.63      9.81 o 
  -2   5   6      134.80      136.75      7.82 o 
  -1   5   6       46.38       57.59      3.43 o 
   0   5   6        0.17       -0.92      1.80 o 
   1   5   6        1.26        5.44      2.29 o 
   2   5   6       63.86       53.99      4.17 o 
   3   5   6     1105.48     1099.28     13.55 o 
   4   5   6       93.03      113.88      4.94 o 
   5   5   6        0.91        0.88      2.48 o 
   6   5   6       68.30       67.81      6.12 o 
   7   5   6        3.36       -4.19      4.19 o 
   8   5   6        0.12       -4.56      4.69 o 
   9   5   6        0.92        6.69     12.57 o 
 -10   6   6        5.59       20.22     14.47 o 
  -9   6   6        1.04        0.90     11.52 o 
  -8   6   6      532.57      511.83     21.24 o 
  -7   6   6      136.50      111.79     10.75 o 
  -6   6   6      830.94      820.34     19.60 o 
  -5   6   6      262.81      246.51      9.33 o 
  -4   6   6       14.31       10.55      2.22 o 
  -3   6   6     1897.28     2077.05     24.15 o 
  -2   6   6     8632.68     8514.31    107.90 o 
  -1   6   6     2264.05     2088.27     28.68 o 
   0   6   6       50.38       81.06      5.20 o 
   1   6   6       97.65      142.75      4.48 o 
   2   6   6        0.58        9.67      1.58 o 
   3   6   6       32.89       21.60      2.32 o 
   4   6   6       17.67       15.35      2.86 o 
   5   6   6      621.73      548.19     13.21 o 
   6   6   6        7.40       11.66      3.83 o 
   7   6   6      114.20      127.17     10.49 o 
   8   6   6       40.69       32.45      8.52 o 
   9   6   6       19.43        1.24     13.46 o 
  -9   7   6        1.08        2.55     11.71 o 
  -8   7   6       15.61       11.83      8.12 o 
  -7   7   6      162.54      140.33     12.01 o 
  -6   7   6       94.13       90.66      7.41 o 
  -5   7   6      305.53      304.91      8.32 o 
  -4   7   6      596.11      592.00     10.97 o 
  -3   7   6      435.77      427.65      7.93 o 
  -2   7   6      111.82       85.81      4.99 o 
  -1   7   6      827.03      804.16     12.05 o 
   0   7   6       10.84       27.48      5.98 o 
   1   7   6      525.98      576.43      8.72 o 
   2   7   6     2370.13     2622.01     27.08 o 
   3   7   6      143.86      194.19      5.48 o 
   4   7   6        6.96       13.30      2.82 o 
   5   7   6      144.54      142.27      7.87 o 
   6   7   6       56.82       49.12      5.54 o 
   7   7   6       93.49       81.44      8.66 o 
   8   7   6      135.22      133.13     13.16 o 
   9   7   6        0.15        4.41      9.25 o 
  -9   8   6       63.85       80.19     19.47 o 
  -8   8   6        8.10       10.25      6.22 o 
  -7   8   6        0.53        1.42      4.68 o 
  -6   8   6       73.39       77.93      7.27 o 
  -5   8   6       14.83       11.93      2.80 o 
  -4   8   6      481.19      456.55      9.60 o 
  -3   8   6      358.33      372.47      8.35 o 
  -2   8   6     1787.31     1872.39     23.84 o 
  -1   8   6        6.89        2.51      1.40 o 
   0   8   6      287.77      291.05      7.34 o 
   1   8   6      186.46      151.58      4.18 o 
   2   8   6     1680.58     1708.74     24.01 o 
   3   8   6      406.90      393.72      8.35 o 
   4   8   6      852.28      785.64     14.38 o 
   5   8   6        8.42       15.63      3.78 o 
   6   8   6       49.11       55.78      5.92 o 
   7   8   6      676.60      652.29     20.02 o 
   8   8   6       52.60       37.25     11.34 o 
   9   8   6        6.66        4.74      9.01 o 
  -9   9   6       37.08       72.40     19.29 o 
  -8   9   6      220.57      182.62     14.87 o 
  -7   9   6       14.87       13.18      5.27 o 
  -6   9   6      239.57      239.16     12.22 o 
  -5   9   6       17.51        9.12      3.20 o 
  -4   9   6       24.18       32.62      4.85 o 
  -3   9   6      690.99      716.82     12.68 o 
  -2   9   6      688.96      697.94     11.55 o 
  -1   9   6      199.43      189.70      8.85 o 
   0   9   6       12.74       30.75      3.03 o 
   1   9   6      223.90      186.99      4.81 o 
   2   9   6      494.32      497.56      8.87 o 
   3   9   6     1250.80     1245.67     18.22 o 
   4   9   6       72.61       91.83      5.62 o 
   5   9   6      140.20      121.32      7.46 o 
   6   9   6       89.02       84.55      6.88 o 
   7   9   6       67.84       65.38      8.26 o 
   8   9   6       28.20       19.16     16.01 o 
   9   9   6       66.63       77.85     14.41 o 
  -9  10   6        0.32        3.78     12.75 o 
  -8  10   6       56.83       43.69     16.82 o 
  -7  10   6      129.63      118.81      9.62 o 
  -6  10   6       22.24       24.85      4.57 o 
  -5  10   6        1.89       -0.01      2.96 o 
  -4  10   6     1921.29     1806.54     27.45 o 
  -3  10   6      107.75       97.79      5.22 o 
  -2  10   6        2.83        2.64      1.19 o 
  -1  10   6      220.67      244.09      5.43 o 
   0  10   6     3924.30     3847.72     54.24 o 
   1  10   6      106.29      128.57      4.50 o 
   2  10   6       73.44       68.59      3.85 o 
   3  10   6       74.95       54.67      4.00 o 
   4  10   6      637.37      583.07     12.41 o 
   5  10   6       57.40       72.00      6.11 o 
   6  10   6        3.60        4.77      5.49 o 
   7  10   6       85.76       83.95     10.36 o 
   8  10   6      199.33      206.94     20.10 o 
   9  10   6       11.13       -2.16      9.15 o 
  -9  11   6       21.86       25.13     15.05 o 
  -8  11   6      136.16      131.08     12.96 o 
  -7  11   6      211.29      227.19     16.85 o 
  -6  11   6      146.72      150.74      8.81 o 
  -5  11   6      359.95      358.64     10.93 o 
  -4  11   6     1584.18     1596.23     31.57 o 
  -3  11   6      131.47      115.78      6.19 o 
  -2  11   6       75.99      102.26      4.17 o 
  -1  11   6      926.83      894.60     13.00 o 
   0  11   6        2.38       11.74      2.58 o 
   1  11   6      294.97      282.48      6.03 o 
   2  11   6       38.77       24.61      2.77 o 
   3  11   6     1717.52     1506.51     20.78 o 
   4  11   6      249.70      250.13      8.51 o 
   5  11   6        0.58        4.70      3.35 o 
   6  11   6       27.09       27.88      5.60 o 
   7  11   6      107.21      135.90     11.18 o 
   8  11   6       48.15       57.02     12.79 o 
   9  11   6        8.43       24.13     11.34 o 
  -9  12   6       45.95       24.30     15.32 o 
  -8  12   6      167.91      171.55     18.05 o 
  -7  12   6      328.63      333.96     16.36 o 
  -6  12   6        5.65        2.26      3.39 o 
  -5  12   6        0.84       -0.43      3.56 o 
  -4  12   6        8.03        4.08      3.46 o 
  -3  12   6      139.79      132.92      4.30 o 
  -2  12   6      758.43      832.25     17.44 o 
  -1  12   6      817.82      808.05     12.44 o 
   0  12   6     1710.53     1612.25     23.42 o 
   1  12   6       81.48       61.25      3.60 o 
   2  12   6      130.10      118.16      5.27 o 
   3  12   6      283.67      260.26     10.44 o 
   4  12   6     2753.36     2444.47     33.07 o 
   5  12   6      149.25      137.23     10.88 o 
   6  12   6      133.89      130.46     10.27 o 
   7  12   6       10.23        4.95      5.80 o 
   8  12   6        0.54       -0.72      8.43 o 
  -9  13   6        7.86       -3.98     10.32 o 
  -8  13   6      181.84      160.13     26.39 o 
  -7  13   6      209.51      241.60     14.25 o 
  -6  13   6       86.78       71.50      6.70 o 
  -5  13   6      370.98      326.14     10.82 o 
  -4  13   6        1.59       -2.66      2.66 o 
  -3  13   6       35.08       27.04      2.74 o 
  -2  13   6       47.67       78.80      4.10 o 
  -1  13   6      385.62      404.66      8.21 o 
   0  13   6     2546.38     2595.79     35.06 o 
   1  13   6      163.71      151.45      5.66 o 
   2  13   6      464.40      472.32      8.99 o 
   3  13   6       90.58       94.06      5.36 o 
   4  13   6      997.77      983.67     17.82 o 
   5  13   6       46.82       46.07      5.38 o 
   6  13   6        5.96        5.75      4.62 o 
   7  13   6        2.42        0.84      6.33 o 
   8  13   6        5.95        8.95      9.11 o 
  -9  14   6        0.74        7.08     12.23 o 
  -8  14   6        0.19       -6.60      6.60 o 
  -7  14   6        0.79       -4.85      5.66 o 
  -6  14   6        0.36        0.84      3.41 o 
  -5  14   6      460.76      454.01     12.96 o 
  -4  14   6       37.80       25.03      5.11 o 
  -3  14   6       16.07       20.08      2.62 o 
  -2  14   6       55.93       58.07      4.24 o 
  -1  14   6      332.48      325.51      9.40 o 
   0  14   6      163.34      179.22      6.00 o 
   1  14   6      294.38      303.94      7.38 o 
   2  14   6      429.73      382.82      8.12 o 
   3  14   6      443.34      406.87      9.80 o 
   4  14   6        7.31        3.13      2.96 o 
   5  14   6        1.14        1.58      3.94 o 
   6  14   6      104.97      129.12     10.59 o 
   7  14   6       83.21       95.01      9.93 o 
   8  14   6        5.58       -4.07      8.11 o 
  -8  15   6       96.11       97.53     14.89 o 
  -7  15   6        8.06       17.75      5.58 o 
  -6  15   6       64.69       76.82      7.19 o 
  -5  15   6        8.38        7.84      3.81 o 
  -4  15   6      513.71      498.54     14.17 o 
  -3  15   6       98.18      107.69      4.70 o 
  -2  15   6      219.94      250.69      7.69 o 
  -1  15   6      297.52      255.82      9.79 o 
   0  15   6      113.27      103.97      5.20 o 
   1  15   6      360.37      348.32      8.09 o 
   2  15   6      579.43      495.27      9.73 o 
   3  15   6      155.84      142.17      6.79 o 
   4  15   6        4.14        4.38      3.39 o 
   5  15   6       48.02       54.73      6.87 o 
   6  15   6       67.49       73.42      8.53 o 
   7  15   6       25.69       37.32     14.19 o 
   8  15   6       26.71       23.62     10.44 o 
  -8  16   6        2.80        5.59     17.07 o 
  -7  16   6       25.04       37.87      7.08 o 
  -6  16   6       17.74       25.27      5.17 o 
  -5  16   6      106.31      100.42      7.63 o 
  -4  16   6        2.05        3.18      3.12 o 
  -3  16   6      442.43      443.96     12.19 o 
  -2  16   6      103.89      108.26      6.04 o 
  -1  16   6      116.21       95.60      5.52 o 
   0  16   6      337.68      286.48      7.93 o 
   1  16   6      590.01      532.88     10.54 o 
   2  16   6       16.21       13.56      2.96 o 
   3  16   6      108.30      103.88      6.30 o 
   4  16   6       63.65       75.00      6.36 o 
   5  16   6       38.16       33.78      6.20 o 
   6  16   6      115.86      115.05     10.41 o 
   7  16   6      161.49      121.74     16.10 o 
   8  16   6        0.40       -2.08      8.66 o 
  -8  17   6       64.77       63.72     13.28 o 
  -7  17   6        1.60        9.33      6.56 o 
  -6  17   6       27.99       41.14      6.26 o 
  -5  17   6        5.22        4.31      3.85 o 
  -4  17   6      499.15      465.67     13.17 o 
  -3  17   6      103.91       93.90      8.92 o 
  -2  17   6      163.57      162.38      8.22 o 
  -1  17   6        0.63       -1.97      2.26 o 
   0  17   6      631.72      581.13     12.85 o 
   1  17   6      284.55      248.63      7.28 o 
   2  17   6       30.53       27.61      3.56 o 
   3  17   6       29.93       35.33      4.39 o 
   4  17   6       19.56       13.78      4.19 o 
   5  17   6        0.05       -1.00      4.12 o 
   6  17   6       12.60        1.73      5.66 o 
   7  17   6       16.97       20.89      9.67 o 
   8  17   6        0.76        3.23     11.98 o 
  -8  18   6       35.86       11.96     14.61 o 
  -7  18   6       25.67       25.25     11.98 o 
  -6  18   6        7.32        8.62      4.65 o 
  -5  18   6       24.88       33.26      5.44 o 
  -4  18   6       65.97       69.27      4.66 o 
  -3  18   6        6.93        7.68      2.97 o 
  -2  18   6       13.53       17.55      4.72 o 
  -1  18   6      372.05      384.74     10.06 o 
   0  18   6      448.25      407.50     11.90 o 
   1  18   6        2.87       -2.25      2.62 o 
   2  18   6       86.35       83.28      8.41 o 
   3  18   6       31.95       33.02      4.47 o 
   4  18   6       61.82       58.16      6.00 o 
   5  18   6       48.32       55.19      7.45 o 
   6  18   6        2.39        6.18      4.82 o 
   7  18   6       51.55       41.22     12.31 o 
  -8  19   6       15.52       27.86     11.05 o 
  -7  19   6       56.80       82.80     13.75 o 
  -6  19   6      139.32      153.99     10.96 o 
  -5  19   6       42.66       52.95      6.96 o 
  -4  19   6        3.99        6.48      2.81 o 
  -3  19   6       27.71       40.33      4.99 o 
  -2  19   6      518.22      484.88     15.65 o 
  -1  19   6      114.14      133.37      7.33 o 
   0  19   6       62.75       56.88      6.80 o 
   1  19   6        0.21        1.51      2.99 o 
   2  19   6        3.75        3.38      2.94 o 
   3  19   6       25.83       25.06      4.64 o 
   4  19   6       51.49       58.57      7.06 o 
   5  19   6       18.82       20.50      5.74 o 
   6  19   6       40.13       24.67      9.47 o 
   7  19   6        1.73       17.95      9.56 o 
  -7  20   6        4.18       -2.83      7.70 o 
  -6  20   6        0.13       -1.75      4.82 o 
  -5  20   6        4.40        5.84      4.93 o 
  -4  20   6       53.18       61.09      5.41 o 
  -3  20   6       35.39       41.87      5.46 o 
  -2  20   6      180.34      192.38     10.70 o 
  -1  20   6        4.13        4.96      3.32 o 
   0  20   6        3.52       -2.35      2.42 o 
   1  20   6       30.52       26.55      4.52 o 
   2  20   6        1.66        0.80      3.18 o 
   3  20   6       75.77       71.09      6.66 o 
   4  20   6      157.68      161.81     14.06 o 
   5  20   6      101.16      100.53      9.75 o 
   6  20   6       67.25       65.06     22.58 o 
   7  20   6       61.25       70.53     14.25 o 
  -7  21   6        5.98        7.51      9.72 o 
  -6  21   6        0.72       -3.08      5.85 o 
  -5  21   6        0.87        5.57      4.48 o 
  -4  21   6      190.44      214.02     21.67 o 
  -3  21   6        1.15        2.60      5.85 o 
  -2  21   6      401.28      375.04     16.55 o 
  -1  21   6        2.24        4.34      3.67 o 
   0  21   6       76.58       79.26      6.55 o 
   1  21   6        3.23        3.71      3.43 o 
   2  21   6        5.36        1.78      4.40 o 
   3  21   6       36.51       33.17      5.35 o 
   4  21   6      127.47      142.72     12.71 o 
   5  21   6       10.84       20.82      8.29 o 
   6  21   6       46.96       68.00     13.21 o 
   7  21   6        0.43        2.04      9.02 o 
  -7  22   6        2.47       10.86     10.51 o 
  -6  22   6        7.28       14.62      7.47 o 
  -5  22   6       45.24       44.06      8.31 o 
  -4  22   6       11.29        8.87      6.38 o 
  -3  22   6       19.35       23.95      7.10 o 
  -2  22   6        0.51        4.54      3.75 o 
  -1  22   6        0.02        4.07      3.88 o 
   0  22   6       12.87       14.29      3.53 o 
   1  22   6        2.18        3.30      3.73 o 
   2  22   6       45.24       47.15      6.00 o 
   3  22   6       17.05       31.45      7.20 o 
   4  22   6        3.17        9.14      6.41 o 
   5  22   6        2.18       -5.65      7.23 o 
   6  22   6       91.18      107.65     15.71 o 
  -6  23   6       86.72      116.08     29.84 o 
  -5  23   6       29.51       12.25      8.41 o 
  -4  23   6      553.44      540.04     21.49 o 
  -3  23   6      195.22      179.92     14.02 o 
  -2  23   6        8.45       -1.53     14.97 o 
  -1  23   6        7.01        5.98      4.41 o 
   0  23   6       74.24       79.44      6.39 o 
   1  23   6       38.59       48.82      5.94 o 
   2  23   6        0.17        3.33      4.49 o 
   3  23   6      117.81      122.13     14.77 o 
   4  23   6      227.15      224.39     20.51 o 
   5  23   6       25.35       34.92     10.63 o 
   6  23   6       54.23       58.15     13.35 o 
  -6  24   6        8.34       10.66      9.97 o 
  -5  24   6       25.92       28.66     10.95 o 
  -4  24   6       29.60       34.46      8.12 o 
  -3  24   6       52.70       53.68      9.08 o 
  -2  24   6      413.30      401.02     25.16 o 
  -1  24   6       45.32       39.20      7.54 o 
   0  24   6      106.84      100.59      7.98 o 
   1  24   6      317.72      311.06     14.18 o 
   2  24   6      551.41      526.78     17.37 o 
   3  24   6      200.32      223.55     19.99 o 
   4  24   6        0.73       -5.12     11.54 o 
   5  24   6        0.11        2.53     12.02 o 
   6  24   6       61.40       39.75     11.73 o 
  -6  25   6       93.18       88.64     15.68 o 
  -5  25   6       53.57       62.15     13.01 o 
  -4  25   6        8.09       -7.28      7.28 o 
  -3  25   6        0.43       -4.38      5.47 o 
  -2  25   6       11.93        9.93      6.14 o 
  -1  25   6      261.05      263.36     15.99 o 
   0  25   6      257.06      218.10     14.54 o 
   1  25   6       23.16       12.12      4.65 o 
   2  25   6       12.95       17.05      5.87 o 
   3  25   6       41.78       59.94     18.85 o 
   4  25   6      146.55      149.86     26.17 o 
   5  25   6       22.09       30.17     15.75 o 
  -5  26   6       20.88       19.42      9.98 o 
  -4  26   6       13.44       14.64     13.11 o 
  -3  26   6       26.30       26.13      7.98 o 
  -2  26   6      128.66      141.42     13.02 o 
  -1  26   6        9.92       18.73      6.63 o 
   0  26   6      195.56      222.52     15.34 o 
   1  26   6      247.67      244.09     12.29 o 
   2  26   6        8.77        2.59      6.51 o 
   3  26   6        5.58      -11.49     11.49 o 
   4  26   6       27.76       11.05     13.98 o 
   5  26   6       63.32       70.64     20.41 o 
  -5  27   6        2.10        4.63      9.09 o 
  -4  27   6      110.49      102.89     15.48 o 
  -3  27   6        1.76       -2.99      8.09 o 
  -2  27   6       16.37       11.98      8.76 o 
  -1  27   6        1.85       -2.23      6.93 o 
   0  27   6       31.81       49.96     10.48 o 
   1  27   6        0.04        2.85      5.33 o 
   2  27   6        0.13        7.00     13.03 o 
   3  27   6       26.95       48.58     18.36 o 
   4  27   6       10.12       -3.26     12.80 o 
  -4  28   6       30.59       32.82     10.69 o 
  -3  28   6        6.79        9.50      8.74 o 
  -2  28   6       29.15       18.17      9.84 o 
  -1  28   6       42.97       40.77     11.50 o 
   0  28   6      184.10      173.73     26.04 o 
   1  28   6       22.84       46.42     15.88 o 
   2  28   6       31.32       24.39     15.15 o 
   3  28   6        0.67       26.72     15.49 o 
   4  28   6       29.67       38.06     16.75 o 
  -3  29   6        0.26       -5.64      8.37 o 
  -2  29   6       46.67       40.86     12.34 o 
  -1  29   6       20.88       35.94     11.41 o 
   0  29   6        0.00       10.49     12.30 o 
   1  29   6        0.03        9.59     12.68 o 
   2  29   6        5.65       -4.55     12.68 o 
   3  29   6        3.77       14.61     15.29 o 
  -2  30   6        5.17        1.63      9.88 o 
  -1  30   6       26.66       30.93     11.58 o 
   0  30   6       12.74       14.34     10.51 o 
   1  30   6        0.96       -3.43     12.29 o 
   2  30   6        8.39        0.70     13.09 o 
  -1  31   6       18.57       45.25     12.99 o 
   0  31   6       79.58       81.79     14.83 o 
 -10   1   7       17.01       20.00     10.22 o 
  -9   1   7        3.91        3.57      7.56 o 
  -8   1   7      295.88      298.05     15.74 o 
  -7   1   7      656.69      595.86     22.44 o 
  -6   1   7       56.31       52.90      6.83 o 
  -5   1   7        0.31       -1.05      2.47 o 
  -4   1   7        0.50       -0.19      1.35 o 
  -3   1   7        0.01       18.30      2.28 o 
  -2   1   7      299.27      440.35     20.74 o 
  -1   1   7      144.97      168.20      4.85 o 
   0   1   7       23.99        1.16      1.90 o 
   1   1   7      419.35      356.11      6.88 o 
   2   1   7       27.38       47.94      2.99 o 
   3   1   7       26.41       28.90      2.36 o 
   4   1   7        4.21        4.43      2.09 o 
   5   1   7      188.36      205.04      8.16 o 
   6   1   7       31.94       37.53      4.52 o 
   7   1   7      891.74      835.77     18.63 o 
   8   1   7       79.78       78.20      8.21 o 
   9   1   7       42.36       31.09     16.41 o 
 -10   2   7        0.07       14.97     14.28 o 
  -9   2   7       50.76       63.26     12.49 o 
  -8   2   7        7.44        4.53      5.13 o 
  -7   2   7       57.63       59.69      7.23 o 
  -6   2   7      196.98      186.36     10.28 o 
  -5   2   7      207.14      183.05      7.51 o 
  -4   2   7      801.07      833.85     11.41 o 
  -3   2   7       46.91       56.96      2.46 o 
  -2   2   7      137.76      149.01      5.54 o 
  -1   2   7     2466.84     2587.28     86.57 o 
   0   2   7     2598.53     2543.91     38.83 o 
   1   2   7     1675.80     1915.46     22.15 o 
   2   2   7     2209.58     2584.30     27.80 o 
   3   2   7     2194.92     2346.67     25.33 o 
   4   2   7        0.29        4.62      2.15 o 
   5   2   7       28.54       20.98      3.41 o 
   6   2   7        0.03       -0.42      2.84 o 
   7   2   7      185.71      180.25     11.49 o 
   8   2   7      239.57      226.05     14.14 o 
   9   2   7        0.09       -4.23     11.39 o 
 -10   3   7        3.58        3.11     12.43 o 
  -9   3   7        7.26        3.08      8.11 o 
  -8   3   7       30.71       34.25      6.64 o 
  -7   3   7      117.49      104.94      8.76 o 
  -6   3   7      471.33      473.50     18.81 o 
  -5   3   7     1213.34     1196.06     20.13 o 
  -4   3   7       27.97       26.48      2.92 o 
  -3   3   7       99.85      129.90      3.50 o 
  -2   3   7     2582.17     2684.28     80.32 o 
  -1   3   7      146.09      134.01      3.69 o 
   0   3   7      396.15      433.58     15.60 o 
   1   3   7     2075.17     2309.93     26.26 o 
   2   3   7      139.21      139.23      4.00 o 
   3   3   7      267.03      298.84      8.58 o 
   4   3   7     1729.54     1595.63     32.98 o 
   5   3   7       66.12       55.93      4.56 o 
   6   3   7        0.30        0.78      2.79 o 
   7   3   7        0.54        3.75      3.78 o 
   8   3   7       12.19       18.97      6.44 o 
   9   3   7        0.18       -2.65     12.50 o 
 -10   4   7        3.89       -3.63     12.05 o 
  -9   4   7        3.48       -8.63     11.23 o 
  -8   4   7       41.38       51.57      7.70 o 
  -7   4   7       61.69       75.06      7.86 o 
  -6   4   7        7.45       10.78      4.01 o 
  -5   4   7      766.07      738.04     13.17 o 
  -4   4   7      109.44      127.61      5.02 o 
  -3   4   7       10.27       30.20      1.99 o 
  -2   4   7       30.38       46.92      3.29 o 
  -1   4   7      490.12      447.83      7.76 o 
   0   4   7      655.20      749.74     14.07 o 
   1   4   7      131.63      142.54      4.16 o 
   2   4   7       54.07       73.99      3.40 o 
   3   4   7       41.85       43.12      2.82 o 
   4   4   7       95.93       90.69      4.75 o 
   5   4   7       40.63       31.96      3.80 o 
   6   4   7       15.83        9.79      2.81 o 
   7   4   7       37.65       41.25      6.06 o 
   8   4   7        1.28       -4.90      6.06 o 
   9   4   7        8.29        5.75     13.53 o 
 -10   5   7        1.11        6.18     14.15 o 
  -9   5   7       84.09       60.91     18.75 o 
  -8   5   7       74.23       68.12     17.80 o 
  -7   5   7        0.84        2.54      3.85 o 
  -6   5   7        6.15       10.70      3.90 o 
  -5   5   7       19.57       17.58      2.95 o 
  -4   5   7       20.70       21.42      2.65 o 
  -3   5   7      701.88      734.10     11.92 o 
  -2   5   7     3967.05     4353.07     57.36 o 
  -1   5   7     2063.47     2192.32     29.57 o 
   0   5   7     1175.19     1319.31     22.59 o 
   1   5   7      715.29      684.25     10.07 o 
   2   5   7     4611.21     4672.43     47.57 o 
   3   5   7     1097.15     1142.58     13.88 o 
   4   5   7        0.71       -1.28      1.83 o 
   5   5   7      111.65      144.46      7.00 o 
   6   5   7       15.38       21.90      4.48 o 
   7   5   7      176.23      160.43     18.28 o 
   8   5   7      143.35      130.31     11.13 o 
   9   5   7        0.35       17.62     14.94 o 
  -9   6   7       33.41       71.65     19.58 o 
  -8   6   7        1.98        2.75      9.21 o 
  -7   6   7       36.49       33.30      5.94 o 
  -6   6   7       54.43       51.22      5.93 o 
  -5   6   7       41.83       45.37      4.06 o 
  -4   6   7      395.93      390.03     11.91 o 
  -3   6   7     1420.36     1445.29     19.81 o 
  -2   6   7       80.37       58.83      3.82 o 
  -1   6   7      323.02      264.22      5.94 o 
   0   6   7        6.14       -1.70      1.70 o 
   1   6   7       65.44       78.10      3.47 o 
   2   6   7     3519.16     3750.56     39.27 o 
   3   6   7      990.35      945.22     14.46 o 
   4   6   7       83.01       73.56      4.35 o 
   5   6   7       28.26       26.36      4.18 o 
   6   6   7       40.98       40.63      5.29 o 
   7   6   7       23.70       15.54      5.71 o 
   8   6   7       74.04       76.57     12.77 o 
   9   6   7       13.29        4.34      9.79 o 
  -9   7   7       23.09        7.74     12.81 o 
  -8   7   7       60.01       53.11      9.19 o 
  -7   7   7      214.76      202.45     28.99 o 
  -6   7   7      196.25      188.96      9.17 o 
  -5   7   7      147.64      133.31      6.53 o 
  -4   7   7      323.23      382.69      8.54 o 
  -3   7   7     1281.64     1303.46     16.96 o 
  -2   7   7      233.16      196.97      5.07 o 
  -1   7   7      336.62      364.83      8.58 o 
   0   7   7      460.88      503.65     14.39 o 
   1   7   7      253.91      192.40      4.68 o 
   2   7   7     1637.05     1719.76     20.58 o 
   3   7   7       13.41        5.29      1.79 o 
   4   7   7       72.49       67.07      5.37 o 
   5   7   7        8.66       16.43      3.87 o 
   6   7   7       88.02       91.48     10.37 o 
   7   7   7      322.19      311.54     15.10 o 
   8   7   7       69.28       69.96     10.41 o 
   9   7   7        4.40       15.53     10.31 o 
  -9   8   7       18.23       34.93     14.40 o 
  -8   8   7        0.14        7.46      6.36 o 
  -7   8   7        0.03        2.48      4.74 o 
  -6   8   7       24.21       27.59      4.37 o 
  -5   8   7        0.48       -2.48      2.48 o 
  -4   8   7     1729.13     1682.79     24.17 o 
  -3   8   7      147.79      118.92      4.68 o 
  -2   8   7     1027.09     1124.90     16.85 o 
  -1   8   7       25.58       35.49      3.34 o 
   0   8   7       69.06       33.63      3.81 o 
   1   8   7        9.54       13.11      1.74 o 
   2   8   7     3673.48     3849.42     43.72 o 
   3   8   7     2526.61     2558.07     30.35 o 
   4   8   7       48.66       42.03      4.21 o 
   5   8   7        7.53        4.05      3.28 o 
   6   8   7       74.58       80.00      9.45 o 
   7   8   7        7.64       11.39      5.51 o 
   8   8   7        7.06       24.47     10.35 o 
   9   8   7        3.11        0.38      9.16 o 
  -9   9   7        6.20       15.15     13.12 o 
  -8   9   7       16.80       18.90      6.91 o 
  -7   9   7       78.12       73.11     11.67 o 
  -6   9   7       84.21       89.85     10.54 o 
  -5   9   7       40.86       47.89      4.93 o 
  -4   9   7       68.40       66.69      4.58 o 
  -3   9   7      105.19      100.03      6.01 o 
  -2   9   7       53.75       41.29      2.92 o 
  -1   9   7      132.90      111.41      4.43 o 
   0   9   7      598.83      751.94     14.31 o 
   1   9   7      706.14      825.49     11.83 o 
   2   9   7      173.43      180.62      5.31 o 
   3   9   7     1243.64     1193.22     17.24 o 
   4   9   7       81.83       58.82      4.85 o 
   5   9   7      573.08      577.40     14.25 o 
   6   9   7        2.42        3.33      3.65 o 
   7   9   7       36.72       34.63      7.06 o 
   8   9   7        0.72       -6.70      7.80 o 
   9   9   7        5.42       13.69     10.59 o 
  -9  10   7        2.86       12.85     13.84 o 
  -8  10   7      193.71      195.57     15.08 o 
  -7  10   7       47.62       63.16      7.59 o 
  -6  10   7      438.63      419.62     12.32 o 
  -5  10   7        0.59        0.12      2.73 o 
  -4  10   7        2.33        0.47      3.60 o 
  -3  10   7       55.76       67.72      4.12 o 
  -2  10   7      570.25      568.94      7.96 o 
  -1  10   7     3253.79     3589.92     40.26 o 
   0  10   7      926.55      782.42     15.10 o 
   1  10   7      663.26      734.24     11.20 o 
   2  10   7        5.28        3.61      1.76 o 
   3  10   7      426.88      414.34      9.16 o 
   4  10   7      688.81      660.81     13.48 o 
   5  10   7      191.63      185.33      9.35 o 
   6  10   7       16.11       13.33      4.25 o 
   7  10   7      318.80      346.30     22.67 o 
   8  10   7        2.36       10.52      9.45 o 
   9  10   7        1.04        1.71      8.95 o 
  -9  11   7        5.48       15.93     12.92 o 
  -8  11   7      239.82      238.77     17.13 o 
  -7  11   7       32.40       46.43      6.74 o 
  -6  11   7       42.73       57.75      7.75 o 
  -5  11   7       29.97       18.91      4.08 o 
  -4  11   7      133.69       99.94      6.26 o 
  -3  11   7      649.47      660.54     14.80 o 
  -2  11   7      893.48      893.11     13.67 o 
  -1  11   7     2476.15     2608.69     30.69 o 
   0  11   7     1285.30     1429.02     21.15 o 
   1  11   7      153.23      144.85      5.18 o 
   2  11   7      113.88      118.49      5.19 o 
   3  11   7       66.17       60.84      4.28 o 
   4  11   7       59.81       57.34      4.97 o 
   5  11   7       15.26       20.53      4.24 o 
   6  11   7        1.82        1.82      3.98 o 
   7  11   7      265.20      259.37     14.94 o 
   8  11   7       71.00       69.70     13.89 o 
  -9  12   7        8.14       27.26     15.06 o 
  -8  12   7       38.96       51.98     11.45 o 
  -7  12   7       77.74       68.72      8.13 o 
  -6  12   7        0.05        1.88      3.23 o 
  -5  12   7       60.98       66.03      5.89 o 
  -4  12   7      748.60      718.09     15.22 o 
  -3  12   7      734.53      726.83     16.01 o 
  -2  12   7       11.61        9.97      1.96 o 
  -1  12   7      993.31      988.58     13.14 o 
   0  12   7     2207.05     2241.75     30.83 o 
   1  12   7      214.66      218.36      7.30 o 
   2  12   7       55.29       65.68      4.09 o 
   3  12   7     1342.41     1332.32     19.42 o 
   4  12   7       22.34       16.94      3.85 o 
   5  12   7      116.67      126.57      8.20 o 
   6  12   7      106.52       99.02      8.90 o 
   7  12   7       26.33       32.61      7.07 o 
   8  12   7      181.47      177.18     19.22 o 
  -9  13   7       17.45       17.30     14.31 o 
  -8  13   7       29.07        7.76     13.47 o 
  -7  13   7      138.37      158.61     12.14 o 
  -6  13   7       86.71       94.86      7.50 o 
  -5  13   7       38.44       30.57      7.04 o 
  -4  13   7       18.07       20.06      3.83 o 
  -3  13   7        1.14        5.02      2.95 o 
  -2  13   7      116.79      107.18      5.12 o 
  -1  13   7      104.29       99.86      3.83 o 
   0  13   7      104.09       80.82      5.61 o 
   1  13   7      138.10      151.73      5.69 o 
   2  13   7       39.08       43.15      3.63 o 
   3  13   7        1.30        0.32      2.44 o 
   4  13   7       11.26        7.87      3.33 o 
   5  13   7        0.00       -3.09      3.09 o 
   6  13   7       59.49       54.75      7.33 o 
   7  13   7      202.69      251.90     15.16 o 
   8  13   7       11.96       14.40     14.65 o 
  -9  14   7       16.88       17.87     13.65 o 
  -8  14   7       75.35       58.94     17.25 o 
  -7  14   7        0.09        4.61      4.96 o 
  -6  14   7       57.15       46.95      7.09 o 
  -5  14   7      155.86      131.86      8.27 o 
  -4  14   7      165.12      180.18      8.89 o 
  -3  14   7     2225.50     2065.66     25.73 o 
  -2  14   7        1.87        0.56      2.56 o 
  -1  14   7      457.92      423.78      8.82 o 
   0  14   7      364.08      351.03      8.15 o 
   1  14   7       44.76       36.55      3.34 o 
   2  14   7       47.91       67.52      4.43 o 
   3  14   7     1765.03     1743.37     24.24 o 
   4  14   7      152.37      128.80      7.24 o 
   5  14   7      116.86      110.54      9.73 o 
   6  14   7        4.04        3.08      4.58 o 
   7  14   7        9.91       14.18      7.26 o 
   8  14   7      168.80      206.48     20.85 o 
  -8  15   7        5.07        7.38     11.82 o 
  -7  15   7       32.38       31.11      6.55 o 
  -6  15   7       69.49       79.38      7.34 o 
  -5  15   7       10.85       10.18      3.69 o 
  -4  15   7      403.80      345.01     11.06 o 
  -3  15   7       85.89       70.88      3.74 o 
  -2  15   7       19.49       23.48      3.22 o 
  -1  15   7       16.31        8.65      2.57 o 
   0  15   7       14.13       14.22      2.43 o 
   1  15   7      208.65      245.74      6.86 o 
   2  15   7       72.09       65.01      4.57 o 
   3  15   7      105.73       89.50      5.92 o 
   4  15   7       50.11       55.92      5.35 o 
   5  15   7      146.63      141.38      9.04 o 
   6  15   7      135.44      142.70     11.30 o 
   7  15   7        6.23       -2.59     10.96 o 
   8  15   7        1.07       -6.06      8.72 o 
  -8  16   7      173.69      152.05     18.03 o 
  -7  16   7       35.37       24.79      6.13 o 
  -6  16   7       36.86       25.98      5.35 o 
  -5  16   7        3.75        7.56      3.86 o 
  -4  16   7        5.63        0.65      3.01 o 
  -3  16   7      154.70      149.60      6.49 o 
  -2  16   7      680.47      573.51     14.14 o 
  -1  16   7     1116.79     1182.34     19.20 o 
   0  16   7      117.74      108.94      9.33 o 
   1  16   7        0.99        1.33      2.26 o 
   2  16   7        4.67        2.99      3.11 o 
   3  16   7       73.96       68.79      5.45 o 
   4  16   7      279.96      271.97     15.77 o 
   5  16   7       24.45       39.29      7.59 o 
   6  16   7       18.07       18.95      5.97 o 
   7  16   7      328.30      288.95     30.48 o 
   8  16   7       76.13      117.73     17.39 o 
  -8  17   7        1.21        2.14      8.25 o 
  -7  17   7        8.83       15.92      6.96 o 
  -6  17   7       52.14       49.64      6.49 o 
  -5  17   7      199.13      232.60     11.45 o 
  -4  17   7      182.36      173.63     12.71 o 
  -3  17   7      207.51      230.26      8.59 o 
  -2  17   7      506.91      490.07     14.80 o 
  -1  17   7      410.84      372.87      9.69 o 
   0  17   7       15.33       22.06      3.51 o 
   1  17   7      429.67      375.81     14.07 o 
   2  17   7      267.35      238.45      9.26 o 
   3  17   7       25.00       22.94      3.90 o 
   4  17   7       69.79       57.05      6.11 o 
   5  17   7      396.14      399.70     15.27 o 
   6  17   7       47.83       41.17      7.34 o 
   7  17   7       11.04       12.81      9.35 o 
   8  17   7       11.27       29.54     11.14 o 
  -8  18   7       27.96       34.66     11.19 o 
  -7  18   7       27.41       19.62      9.46 o 
  -6  18   7       90.01       95.70     13.92 o 
  -5  18   7      108.57       90.88      7.61 o 
  -4  18   7       11.09       14.39      4.12 o 
  -3  18   7        0.46        4.39      3.14 o 
  -2  18   7      126.92      121.96      8.51 o 
  -1  18   7      100.97       93.94      7.79 o 
   0  18   7        6.31        4.76      2.78 o 
   1  18   7        6.18       13.12      3.36 o 
   2  18   7        0.02        1.79      3.06 o 
   3  18   7        1.41        2.52      2.93 o 
   4  18   7      144.75      147.82      9.14 o 
   5  18   7       25.04       23.32      7.35 o 
   6  18   7       15.92        8.39      9.75 o 
   7  18   7        0.01       -8.84     12.53 o 
  -8  19   7       31.72       39.58     11.84 o 
  -7  19   7        6.75        4.47      9.02 o 
  -6  19   7       64.53       78.55      9.05 o 
  -5  19   7       10.73       16.91      4.77 o 
  -4  19   7       19.07       20.58      4.55 o 
  -3  19   7        3.28        7.46      3.63 o 
  -2  19   7       56.19       63.55      6.56 o 
  -1  19   7      108.69      123.78     13.05 o 
   0  19   7      383.51      359.42      9.47 o 
   1  19   7      131.42      111.94      7.16 o 
   2  19   7       91.11       98.78      8.19 o 
   3  19   7       22.46       20.76      4.45 o 
   4  19   7        0.08        1.80      3.94 o 
   5  19   7       52.92       56.89      9.22 o 
   6  19   7       26.57       19.76      9.01 o 
   7  19   7        8.69        5.78     19.14 o 
  -7  20   7       19.93       26.02     10.45 o 
  -6  20   7      109.90      125.71     16.01 o 
  -5  20   7      461.16      497.18     15.40 o 
  -4  20   7      142.53      157.56     12.73 o 
  -3  20   7      220.32      214.52     13.72 o 
  -2  20   7       10.43        7.29      3.76 o 
  -1  20   7       12.17       20.59      4.38 o 
   0  20   7      142.88      151.12      7.39 o 
   1  20   7      125.17      131.41      7.90 o 
   2  20   7      207.31      225.86     12.02 o 
   3  20   7      174.46      155.93      9.42 o 
   4  20   7       81.99       85.04     13.37 o 
   5  20   7       29.81       30.35      6.57 o 
   6  20   7        7.70       23.07      9.54 o 
   7  20   7        9.82       37.62     11.49 o 
  -7  21   7       11.90       11.81      9.31 o 
  -6  21   7       12.05       18.51      7.52 o 
  -5  21   7       15.28       13.24      4.84 o 
  -4  21   7       32.91       31.54      7.31 o 
  -3  21   7       56.90       54.70      5.71 o 
  -2  21   7        0.04        1.71      3.59 o 
  -1  21   7      514.01      475.32     14.77 o 
   0  21   7      147.52      163.33      7.89 o 
   1  21   7       65.26       82.49      6.74 o 
   2  21   7       10.78       13.32      4.79 o 
   3  21   7        0.21       -0.59      3.80 o 
   4  21   7       12.57        9.73      6.25 o 
   5  21   7      138.05      135.42     13.11 o 
   6  21   7       21.27       17.81     11.68 o 
   7  21   7       11.77       47.87     17.78 o 
  -7  22   7      153.94      166.13     19.22 o 
  -6  22   7      259.22      273.77     38.16 o 
  -5  22   7       30.80       32.21      7.75 o 
  -4  22   7        2.71        2.18      5.48 o 
  -3  22   7       92.84       97.95      7.61 o 
  -2  22   7        5.16       12.28      4.62 o 
  -1  22   7      368.66      403.63     15.49 o 
   0  22   7      742.78      700.62     14.86 o 
   1  22   7      671.89      648.71     16.95 o 
   2  22   7       24.89       25.31      5.71 o 
   3  22   7        8.07        6.82      4.82 o 
   4  22   7      346.58      326.01     26.21 o 
   5  22   7      104.51      124.93     16.07 o 
   6  22   7       55.05       79.30     36.44 o 
  -6  23   7       40.61       39.64     11.28 o 
  -5  23   7       32.85       39.27      8.62 o 
  -4  23   7       53.25       48.28     11.35 o 
  -3  23   7        7.99        1.51      5.54 o 
  -2  23   7       65.14       75.65     11.20 o 
  -1  23   7       84.17       79.47      8.88 o 
   0  23   7       52.89       54.01      6.01 o 
   1  23   7        5.34        2.95      4.67 o 
   2  23   7      178.03      181.51     15.64 o 
   3  23   7      147.55      167.74     17.45 o 
   4  23   7        0.13        2.35     11.08 o 
   5  23   7       70.33       53.80     19.33 o 
   6  23   7        0.60        5.51      9.22 o 
  -6  24   7        2.40        1.56      8.51 o 
  -5  24   7      110.47      124.40     21.93 o 
  -4  24   7      138.79      179.76     18.30 o 
  -3  24   7      257.75      232.00     16.19 o 
  -2  24   7      241.45      242.50     36.03 o 
  -1  24   7      267.54      238.57     21.32 o 
   0  24   7      209.56      223.20     12.96 o 
   1  24   7      330.48      331.58     13.79 o 
   2  24   7       96.74      100.17     10.88 o 
   3  24   7      235.84      225.90     19.83 o 
   4  24   7       91.57       78.25     20.14 o 
   5  24   7       14.92      -10.25     10.25 o 
   6  24   7       44.89       40.82     18.06 o 
  -6  25   7       25.49       29.96     11.31 o 
  -5  25   7        5.61        9.38      8.34 o 
  -4  25   7       90.89       90.32     14.83 o 
  -3  25   7       16.18       16.05      7.10 o 
  -2  25   7       14.97       17.41      6.49 o 
  -1  25   7       29.59       25.79      6.74 o 
   0  25   7       70.73       97.00     10.79 o 
   1  25   7        0.05       -3.11      4.02 o 
   2  25   7       83.79       99.54     13.91 o 
   3  25   7       45.31       21.19     14.69 o 
   4  25   7       48.54       72.13     20.11 o 
   5  25   7       58.36       70.29     20.36 o 
  -5  26   7       33.74       33.74     12.11 o 
  -4  26   7      254.54      256.32     22.81 o 
  -3  26   7       67.92       82.37     10.76 o 
  -2  26   7       37.64       40.11      8.49 o 
  -1  26   7       49.66       58.43      8.85 o 
   0  26   7        1.36        4.48      5.82 o 
   1  26   7      102.69      115.58      8.83 o 
   2  26   7       63.04       77.80     14.21 o 
   3  26   7      234.23      288.07     33.42 o 
   4  26   7       68.65       67.82     19.82 o 
   5  26   7        0.12        1.26     13.46 o 
  -5  27   7        0.13        7.02      9.77 o 
  -4  27   7       34.68       46.59     12.72 o 
  -3  27   7       29.82       15.75      9.20 o 
  -2  27   7        0.07       -6.94      6.94 o 
  -1  27   7       67.97       64.91     11.06 o 
   0  27   7      161.50      173.88     16.71 o 
   1  27   7       17.87       39.97      9.49 o 
   2  27   7       12.93       18.80     12.55 o 
   3  27   7        8.95        3.12     13.53 o 
   4  27   7        0.56       14.41     14.69 o 
  -4  28   7       27.84       45.01     20.87 o 
  -3  28   7       44.68       53.74     18.45 o 
  -2  28   7       17.13       19.41     11.66 o 
  -1  28   7      192.21      192.60     22.63 o 
   0  28   7        0.06       12.16     12.77 o 
   2  28   7        1.39        1.74     12.23 o 
   3  28   7        0.08       -3.03     13.35 o 
  -3  29   7        7.11       12.80     13.59 o 
  -2  29   7        4.25       16.02     16.55 o 
  -1  29   7       44.38       43.50     11.91 o 
   0  29   7       12.31       19.68     12.54 o 
   1  29   7        0.30        0.24     11.34 o 
   2  29   7        8.07        8.27     14.08 o 
   3  29   7        2.97       15.84     13.73 o 
  -2  30   7        2.33        1.95      9.44 o 
  -1  30   7       24.23       42.44     12.31 o 
   0  30   7       66.36      103.33     23.08 o 
   1  30   7        0.01       15.83     13.79 o 
 -10   0   8        0.56        9.74     13.21 o 
  -9   0   8        6.79       21.46     13.14 o 
  -8   0   8       23.77       14.03      8.14 o 
  -7   0   8      118.08      144.09     14.31 o 
  -6   0   8      469.89      490.00     20.54 o 
  -5   0   8      375.54      358.14     16.14 o 
  -4   0   8     6005.85     6145.67     98.83 o 
  -3   0   8        1.03       12.12      3.35 o 
  -2   0   8       73.99       40.91     10.40 o 
  -1   0   8        6.22       13.10      2.30 o 
   0   0   8    16529.31    16287.07    231.84 o 
   1   0   8     1121.23      883.43     16.69 o 
   2   0   8        4.17       12.24      2.15 o 
   3   0   8      389.45      349.43     11.04 o 
   4   0   8      167.55      156.47      8.20 o 
   5   0   8      139.98      142.41      9.88 o 
   6   0   8      243.10      202.18     19.74 o 
   7   0   8      325.32      333.08     17.31 o 
   8   0   8      178.20      171.17     14.41 o 
 -10   1   8        8.06       16.34     10.13 o 
  -9   1   8        5.13        0.40      7.38 o 
  -8   1   8      254.94      259.01     15.05 o 
  -7   1   8        2.27        2.29      3.83 o 
  -6   1   8      135.54      153.11      9.44 o 
  -5   1   8      591.21      550.14     18.21 o 
  -4   1   8     1387.76     1326.93     15.95 o 
  -3   1   8      324.49      377.76      9.23 o 
  -2   1   8     3931.18     4798.53     62.33 o 
  -1   1   8    10962.70    11003.02    189.82 o 
   0   1   8     6560.97     6495.06     73.55 o 
   1   1   8      186.13      278.89      5.35 o 
   2   1   8      782.52     1008.36     12.24 o 
   3   1   8      773.63      677.75     10.07 o 
   4   1   8       72.76       61.61      4.18 o 
   5   1   8       97.56       63.48      4.86 o 
   6   1   8      260.32      240.07      9.83 o 
   7   1   8      100.85      102.73      7.60 o 
   8   1   8      275.36      327.96     14.96 o 
   9   1   8       30.21        8.91     12.90 o 
 -10   2   8        1.39       24.09     14.58 o 
  -9   2   8       52.48       37.90     11.02 o 
  -8   2   8      641.06      627.98     19.72 o 
  -7   2   8        4.11        2.44      4.04 o 
  -6   2   8        1.16        3.95      4.51 o 
  -5   2   8        3.61        6.69      3.27 o 
  -4   2   8     2208.88     2062.90     22.75 o 
  -3   2   8      592.62      387.93      7.33 o 
  -2   2   8       17.98        9.58      2.74 o 
  -1   2   8      270.39      200.83      5.54 o 
   0   2   8     2303.14     2320.43     36.08 o 
   1   2   8     1924.70     2050.06     23.74 o 
   2   2   8      152.76      151.62      3.91 o 
   3   2   8      414.12      437.93      7.74 o 
   4   2   8     1364.62     1408.24     19.05 o 
   5   2   8       94.45       95.62      5.86 o 
   6   2   8        3.01       -2.02      2.86 o 
   7   2   8        0.46        8.01      4.19 o 
   8   2   8       35.52       38.63      7.38 o 
   9   2   8        2.44       10.47     13.36 o 
 -10   3   8        2.87        3.86     12.86 o 
  -9   3   8        9.14       22.90     10.49 o 
  -8   3   8        4.00       10.72      5.61 o 
  -7   3   8       72.29       62.84      7.07 o 
  -6   3   8      278.15      283.27     11.92 o 
  -5   3   8      747.57      762.89     14.99 o 
  -4   3   8       46.53       75.25      3.47 o 
  -3   3   8       35.31       74.45      4.28 o 
  -2   3   8      249.19      314.87      6.53 o 
  -1   3   8       19.21       26.95      2.31 o 
   0   3   8        1.25        2.65      0.97 o 
   1   3   8      119.81      128.30      4.68 o 
   2   3   8      137.93      173.81      5.27 o 
   3   3   8       29.92       34.57      3.49 o 
   4   3   8      106.08      105.08      5.21 o 
   5   3   8      186.68      165.79     10.69 o 
   6   3   8       17.84       14.44      3.69 o 
   7   3   8        1.12        2.59      3.94 o 
   8   3   8       68.14       82.56      9.54 o 
   9   3   8        1.79        6.44     13.50 o 
  -9   4   8       66.05       64.47     18.80 o 
  -8   4   8      751.54      745.21     21.69 o 
  -7   4   8      104.84      106.82      8.95 o 
  -6   4   8        1.30       -1.12      3.31 o 
  -5   4   8        6.74        6.37      2.44 o 
  -4   4   8        3.65       12.45      1.96 o 
  -3   4   8      674.48      687.23     10.33 o 
  -2   4   8     3546.99     3854.61     51.23 o 
  -1   4   8       33.32       47.61      3.22 o 
   0   4   8       30.93       61.28      6.15 o 
   1   4   8       52.18       57.06      2.68 o 
   2   4   8        0.12       -0.60      1.23 o 
   3   4   8      217.99      187.66      4.95 o 
   4   4   8     1305.66     1193.64     18.17 o 
   5   4   8       33.46       28.62      3.66 o 
   6   4   8      339.69      310.50     11.15 o 
   7   4   8      104.41      112.81      8.84 o 
   8   4   8       10.05       -2.53      5.66 o 
   9   4   8        0.83       -8.41     12.08 o 
 -10   5   8       54.00       42.90     18.03 o 
  -9   5   8       31.91       30.42     14.37 o 
  -8   5   8        1.81        2.84      5.03 o 
  -7   5   8       53.62       54.21      9.27 o 
  -6   5   8      763.40      698.61     17.91 o 
  -5   5   8      542.35      460.46     10.14 o 
  -4   5   8      352.97      392.51      8.49 o 
  -3   5   8      422.74      432.39     12.03 o 
  -2   5   8        1.21        3.22      1.52 o 
  -1   5   8      192.67      184.26      4.94 o 
   0   5   8      480.76      526.15     11.38 o 
   1   5   8     1927.59     2344.07     27.02 o 
   2   5   8      306.17      370.60      7.13 o 
   3   5   8      198.24      183.87      5.46 o 
   4   5   8        1.67        1.18      2.11 o 
   5   5   8      147.33      156.60      7.40 o 
   6   5   8        9.43       10.57      3.97 o 
   7   5   8        1.20       -0.58      4.02 o 
   8   5   8      156.89      156.52     14.55 o 
   9   5   8        6.19       12.25      9.78 o 
  -9   6   8        4.96       11.46     12.79 o 
  -8   6   8      106.65       87.97     11.10 o 
  -7   6   8      105.77      118.12      9.33 o 
  -6   6   8      392.35      378.63     15.44 o 
  -5   6   8       28.69       19.84      4.16 o 
  -4   6   8     1501.54     1409.68     22.14 o 
  -3   6   8      881.98      972.53     15.64 o 
  -2   6   8      477.98      533.17      9.68 o 
  -1   6   8      129.40      148.57      4.87 o 
   0   6   8     1529.68     1710.19     28.15 o 
   1   6   8     5313.08     5587.78     59.48 o 
   2   6   8     1671.87     1506.91     18.57 o 
   3   6   8      167.47      153.70      5.15 o 
   4   6   8      383.51      367.36      8.41 o 
   5   6   8       53.41       53.88      5.41 o 
   6   6   8       17.48       19.71      4.50 o 
   7   6   8      278.76      269.01     15.32 o 
   8   6   8       87.12       88.25     14.32 o 
   9   6   8       12.06       23.99     14.04 o 
  -9   7   8       47.18       62.38     18.70 o 
  -8   7   8       34.66       45.54      8.36 o 
  -7   7   8       59.19       48.40      7.81 o 
  -6   7   8        0.07        1.18      2.38 o 
  -5   7   8       99.61       67.02      5.93 o 
  -4   7   8      951.17      970.83     16.94 o 
  -3   7   8     1140.21     1237.80     17.93 o 
  -2   7   8      379.39      371.39      8.82 o 
  -1   7   8      197.06      207.66      7.20 o 
   0   7   8      213.35      206.15      8.41 o 
   1   7   8     1096.05     1150.15     15.52 o 
   2   7   8     1498.02     1447.74     27.90 o 
   3   7   8     2297.24     2284.33     24.07 o 
   4   7   8     1126.63     1021.79     17.22 o 
   5   7   8        0.93       -2.80      2.80 o 
   6   7   8        0.09        2.53      5.34 o 
   7   7   8      136.23      137.39     11.07 o 
   8   7   8        0.50        6.81      8.71 o 
   9   7   8       26.30       30.01     11.86 o 
  -9   8   8       21.52       32.79     14.28 o 
  -8   8   8      238.12      226.33     16.39 o 
  -7   8   8      167.54      167.14     13.16 o 
  -6   8   8        0.06       -0.85      2.29 o 
  -5   8   8      207.94      192.52      7.79 o 
  -4   8   8      546.15      535.09     14.30 o 
  -3   8   8      555.64      586.35      9.98 o 
  -2   8   8       77.20       33.72      2.37 o 
  -1   8   8     1258.65     1275.67     17.87 o 
   0   8   8      383.05      362.56      8.65 o 
   1   8   8        7.04        4.30      1.51 o 
   2   8   8      640.70      740.67     15.61 o 
   3   8   8     1092.50      966.08     14.95 o 
   4   8   8      548.85      510.61     11.49 o 
   5   8   8       38.09       42.45      5.05 o 
   6   8   8       78.38       79.15      7.02 o 
   7   8   8       19.12       13.87      5.56 o 
   8   8   8        0.67       -7.33      7.33 o 
   9   8   8       37.56       64.72     15.80 o 
  -9   9   8        0.01        3.69     11.49 o 
  -8   9   8       17.00       29.99      7.57 o 
  -7   9   8       91.94       83.91      9.63 o 
  -6   9   8      380.67      375.86     12.67 o 
  -5   9   8      126.99      114.29      6.85 o 
  -4   9   8        0.00        2.50      2.18 o 
  -3   9   8        0.01        4.68      1.79 o 
  -2   9   8        2.33        6.23      1.54 o 
  -1   9   8       44.10       43.69      2.81 o 
   0   9   8      417.74      441.14     10.49 o 
   1   9   8      647.51      632.63      9.94 o 
   2   9   8        0.06        0.33      1.60 o 
   3   9   8      439.95      405.24      9.00 o 
   4   9   8       76.22       79.62      5.59 o 
   5   9   8       21.95       20.32      4.20 o 
   6   9   8       19.27       18.41      5.29 o 
   7   9   8      164.81      186.41     12.73 o 
   8   9   8       47.77       55.98     12.45 o 
   9   9   8       15.96       12.44     10.14 o 
  -9  10   8       35.16       12.57     13.33 o 
  -8  10   8      203.98      205.53     15.67 o 
  -7  10   8       37.67       33.03      7.28 o 
  -6  10   8       70.78       50.76      5.46 o 
  -5  10   8      433.55      424.28     26.96 o 
  -4  10   8        4.61        4.28      2.70 o 
  -3  10   8      997.69      939.64     21.39 o 
  -2  10   8       29.66       51.39      2.37 o 
  -1  10   8      145.79      154.46      4.02 o 
   0  10   8      591.10      486.07     19.97 o 
   1  10   8      279.06      275.53      6.29 o 
   2  10   8       98.05       71.43      4.04 o 
   3  10   8       51.85       43.66      4.22 o 
   4  10   8      593.90      554.11     12.44 o 
   5  10   8      168.07      160.26      8.87 o 
   6  10   8        0.00        0.24      3.56 o 
   7  10   8        7.71       14.21      6.12 o 
   8  10   8       27.13       33.63     16.41 o 
  -9  11   8        4.05        5.74     11.64 o 
  -8  11   8       64.31       61.49      9.92 o 
  -7  11   8       79.68       64.50      7.95 o 
  -6  11   8        6.86        5.80      3.66 o 
  -5  11   8      652.19      636.64     19.49 o 
  -4  11   8      713.30      714.74     16.43 o 
  -3  11   8      453.37      404.14     11.18 o 
  -2  11   8       33.06       21.52      1.87 o 
  -1  11   8       90.94       72.29      3.31 o 
   0  11   8      982.26      991.58     16.31 o 
   1  11   8       38.75       27.24      2.89 o 
   2  11   8     1495.11     1449.04     19.46 o 
   3  11   8      199.97      179.69      7.10 o 
   4  11   8     1812.62     1728.59     25.85 o 
   5  11   8       12.36       15.00      3.95 o 
   6  11   8        4.66        6.06      4.04 o 
   7  11   8      134.81      141.49     11.52 o 
   8  11   8      207.64      215.47     21.12 o 
  -9  12   8        1.54        5.92     12.46 o 
  -8  12   8       17.81       19.35      8.51 o 
  -7  12   8      395.70      397.18     20.28 o 
  -6  12   8        1.08        2.70      3.25 o 
  -5  12   8     1499.36     1420.94     24.91 o 
  -4  12   8      432.78      423.69     11.41 o 
  -3  12   8       70.61       59.42      5.29 o 
  -2  12   8      119.41      136.63      6.67 o 
  -1  12   8        6.50        7.39      1.76 o 
   0  12   8     4440.82     4357.05     54.97 o 
   1  12   8      815.93      736.78     14.09 o 
   2  12   8      626.72      674.90     11.86 o 
   3  12   8        0.08        2.39      2.53 o 
   4  12   8      117.09      138.74      7.46 o 
   5  12   8       83.03       70.77      6.44 o 
   6  12   8       31.26       19.68      5.59 o 
   7  12   8      245.93      254.94     15.11 o 
   8  12   8      113.31      157.09     18.51 o 
  -9  13   8        1.74       11.33     13.62 o 
  -8  13   8       18.95       29.88     13.92 o 
  -7  13   8       58.81       71.82      8.43 o 
  -6  13   8        3.14       -2.03      3.14 o 
  -5  13   8        0.10        1.79      3.06 o 
  -4  13   8      231.50      245.08      9.47 o 
  -3  13   8      375.80      353.33     14.79 o 
  -2  13   8      236.61      220.87      8.19 o 
  -1  13   8     2164.10     2150.46     22.99 o 
   0  13   8     3369.88     3422.82     47.52 o 
   1  13   8       40.84       41.92      4.70 o 
   2  13   8      526.20      462.05      9.80 o 
   3  13   8        0.20       -0.38      2.43 o 
   4  13   8      323.31      308.31      9.70 o 
   5  13   8      303.43      300.60     11.54 o 
   6  13   8      623.78      625.17     19.38 o 
   7  13   8       44.02       40.48     11.04 o 
   8  13   8       42.54       36.20     11.52 o 
  -9  14   8        0.31       14.12     13.92 o 
  -8  14   8      215.80      196.74     28.39 o 
  -7  14   8        6.85       14.55      5.72 o 
  -6  14   8        7.95        4.64      5.55 o 
  -5  14   8       43.06       27.95      4.62 o 
  -4  14   8     1468.16     1363.05     23.85 o 
  -3  14   8      345.11      336.19     11.05 o 
  -2  14   8       75.32      103.33      5.86 o 
  -1  14   8     1554.22     1439.40     18.27 o 
   0  14   8      141.36      152.90      5.87 o 
   1  14   8      172.00      169.33      6.76 o 
   2  14   8      172.05      144.12      6.33 o 
   3  14   8        0.52       -2.53      2.53 o 
   4  14   8      559.61      516.90     14.88 o 
   5  14   8        0.02        4.25      3.79 o 
   6  14   8       56.84       52.59      7.49 o 
   7  14   8        2.10        2.10      8.24 o 
   8  14   8       20.26       31.78     16.33 o 
  -8  15   8       46.28       45.14     15.98 o 
  -7  15   8        3.50        3.90      5.00 o 
  -6  15   8        8.12       15.60      4.44 o 
  -5  15   8        9.24        8.35      3.86 o 
  -4  15   8      359.70      358.64     11.22 o 
  -3  15   8       48.63       51.18      5.47 o 
  -2  15   8        1.53        3.24      2.50 o 
  -1  15   8      313.25      286.94      7.45 o 
   0  15   8       57.26       62.84      4.61 o 
   1  15   8      380.56      358.60      9.28 o 
   2  15   8      145.30      140.01      6.47 o 
   3  15   8      634.17      680.55     14.20 o 
   4  15   8      108.23      115.20      7.29 o 
   5  15   8      125.51      127.30      8.77 o 
   6  15   8        2.98        5.77      5.02 o 
   7  15   8       44.79       34.39     10.93 o 
   8  15   8       91.69      100.13     52.73 o 
  -8  16   8       14.38        6.79     13.05 o 
  -7  16   8      292.59      295.60     16.73 o 
  -6  16   8        1.45        3.15      4.07 o 
  -5  16   8        0.26       -1.82      3.55 o 
  -4  16   8       20.06       17.20      4.14 o 
  -3  16   8      106.23       98.74      4.85 o 
  -2  16   8      232.51      215.22     12.65 o 
  -1  16   8       12.12       12.98      3.24 o 
   0  16   8      502.63      475.16     14.75 o 
   1  16   8       96.17       83.36      5.40 o 
   2  16   8       55.51       56.79      4.88 o 
   3  16   8      435.83      381.88     10.54 o 
   4  16   8      183.40      180.97     10.71 o 
   5  16   8        0.02       -3.90      3.90 o 
   6  16   8       31.15       40.59      7.38 o 
   7  16   8       31.44       44.70     12.01 o 
   8  16   8       16.39       29.99     11.28 o 
  -8  17   8       46.16       41.73     16.79 o 
  -7  17   8        2.36        4.52      4.88 o 
  -6  17   8       34.81       31.13      5.73 o 
  -5  17   8        0.56        6.09      3.83 o 
  -4  17   8      162.06      146.95      8.66 o 
  -3  17   8        1.01        2.38      3.22 o 
  -2  17   8        4.14       10.53      3.68 o 
  -1  17   8        3.71        1.16      3.26 o 
   0  17   8       35.40       35.04      4.53 o 
   1  17   8      197.31      226.12      8.86 o 
   2  17   8        6.24        3.70      2.98 o 
   3  17   8       42.91       54.99      5.11 o 
   4  17   8      459.90      449.30     13.36 o 
   5  17   8       14.43       11.20      5.13 o 
   6  17   8        2.91        1.57      5.03 o 
   7  17   8       85.00       92.79     14.67 o 
  -8  18   8       62.58       95.59     17.36 o 
  -7  18   8        1.33        4.99      6.63 o 
  -6  18   8        2.06       14.21      4.67 o 
  -5  18   8       62.66       59.36      8.69 o 
  -4  18   8        0.02        1.59      4.23 o 
  -3  18   8       27.27       31.09      4.38 o 
  -2  18   8       13.42        6.57      3.49 o 
  -1  18   8      156.20      164.89     11.61 o 
   0  18   8       40.40       45.63      4.61 o 
   1  18   8        2.76        5.04      2.72 o 
   2  18   8       32.69       40.73      6.29 o 
   3  18   8       29.04       20.36      3.97 o 
   4  18   8      150.99      167.78     11.95 o 
   5  18   8       36.69       28.05      6.28 o 
   6  18   8        0.02        7.31      6.54 o 
   7  18   8       28.23       12.05     13.44 o 
  -8  19   8        1.28        0.34      8.55 o 
  -7  19   8       57.85       34.43      8.48 o 
  -6  19   8        8.11       12.07      4.85 o 
  -5  19   8       35.93       27.43      5.39 o 
  -4  19   8       22.01       21.98      5.31 o 
  -3  19   8        8.42        6.07      3.39 o 
  -2  19   8       90.49       83.68      9.24 o 
  -1  19   8       22.10       15.20      4.38 o 
   0  19   8      391.12      403.86     11.11 o 
   1  19   8      174.89      168.26      8.70 o 
   2  19   8        3.06        4.44      3.31 o 
   3  19   8       41.88       33.46      5.13 o 
   4  19   8      173.45      197.71     12.75 o 
   5  19   8       12.53       11.79      7.10 o 
   6  19   8       73.93       96.00     18.92 o 
   7  19   8       44.90       39.39     11.94 o 
  -7  20   8       54.41       50.10      9.68 o 
  -6  20   8      110.27      107.43     10.30 o 
  -5  20   8      213.46      221.79     11.91 o 
  -4  20   8        0.06        1.18      5.16 o 
  -3  20   8      104.51       99.96      8.96 o 
  -2  20   8       62.59       63.03      6.82 o 
  -1  20   8       70.98       64.03      8.39 o 
   0  20   8       37.51       36.34      4.60 o 
   1  20   8       84.90       72.89      6.26 o 
   2  20   8       40.41       37.77      7.54 o 
   3  20   8       26.79       24.76      5.07 o 
   4  20   8      278.80      267.20     12.60 o 
   5  20   8        6.83       10.40      5.57 o 
   6  20   8        2.47       -3.86      7.25 o 
   7  20   8        0.22        1.57     11.11 o 
  -7  21   8        0.20        1.55      9.30 o 
  -6  21   8       16.66       26.98      7.87 o 
  -5  21   8        0.03        1.71      5.90 o 
  -4  21   8        0.82        3.91      5.43 o 
  -3  21   8       24.31       47.52     11.99 o 
  -2  21   8       79.14       70.43      7.23 o 
  -1  21   8       23.09       30.96      5.71 o 
   0  21   8      170.61      167.47      8.73 o 
   1  21   8       97.44      101.83      7.39 o 
   2  21   8       86.92       94.42      8.52 o 
   3  21   8      242.82      271.17     12.57 o 
   4  21   8        0.83        3.13      5.74 o 
   5  21   8       67.38       77.68     10.49 o 
   6  21   8        0.84       -1.10      8.11 o 
  -7  22   8        3.41        8.93      7.16 o 
  -6  22   8       82.96       73.32     13.56 o 
  -5  22   8        3.24        4.25      5.94 o 
  -4  22   8       18.78       25.43     13.61 o 
  -3  22   8       17.05       22.26      4.49 o 
  -2  22   8       64.78       62.97      7.13 o 
  -1  22   8        7.42       12.83      4.33 o 
   0  22   8       31.78       24.80      4.50 o 
   1  22   8        1.03       10.62      4.56 o 
   2  22   8        2.80       -3.92      3.92 o 
   3  22   8       11.71       13.90      5.46 o 
   4  22   8        2.26        2.14      5.73 o 
   5  22   8       27.64       47.02     11.55 o 
   6  22   8       14.07       17.68     10.14 o 
  -6  23   8       20.18       30.88     19.07 o 
  -5  23   8      122.53      134.59     13.36 o 
  -4  23   8      215.24      204.75     29.48 o 
  -3  23   8      123.41      123.09     13.43 o 
  -2  23   8        1.07        2.68      6.14 o 
  -1  23   8        1.19        1.56      4.80 o 
   0  23   8       26.03       49.87     10.30 o 
   1  23   8        0.36       -0.54      7.20 o 
   2  23   8      208.60      197.54     14.24 o 
   3  23   8      717.73      818.43     43.28 o 
   4  23   8       36.95       41.96     15.48 o 
   5  23   8       29.13       32.62     10.73 o 
   6  23   8       11.69       33.25     11.45 o 
  -6  24   8       59.45       41.44     12.28 o 
  -5  24   8        1.90        9.36      8.51 o 
  -4  24   8       37.48       54.81     10.38 o 
  -3  24   8       17.74       16.83      7.13 o 
  -2  24   8      546.08      539.75     24.50 o 
  -1  24   8        6.44        4.32      5.30 o 
   0  24   8        0.90        6.16      4.92 o 
   1  24   8      406.46      420.38     17.79 o 
   2  24   8       33.71       49.71      8.70 o 
   3  24   8       11.72        8.82      6.27 o 
   4  24   8       89.73       93.09     22.09 o 
   5  24   8       29.01       27.29     15.36 o 
  -6  25   8      110.15       97.74     16.31 o 
  -5  25   8       19.96       36.80     17.84 o 
  -4  25   8       86.02       67.71     21.31 o 
  -3  25   8        0.06        1.05      5.34 o 
  -2  25   8        2.22        3.98      9.68 o 
  -1  25   8      368.32      399.40     30.26 o 
   0  25   8      303.88      305.82     16.57 o 
   1  25   8       25.38       32.01      6.45 o 
   2  25   8       34.34       24.93      7.59 o 
   3  25   8       40.87       20.92     14.95 o 
   4  25   8      324.67      401.46     40.27 o 
   5  25   8       15.58       32.42     16.35 o 
  -5  26   8       29.83       24.88     10.85 o 
  -4  26   8        8.62        0.92      8.82 o 
  -3  26   8       11.01        7.38      6.43 o 
  -2  26   8       21.92       27.40      8.51 o 
  -1  26   8       25.26       23.23      6.73 o 
   0  26   8       16.37       13.37      6.53 o 
   1  26   8       66.33       76.75     41.00 o 
   2  26   8       13.97       27.02     12.33 o 
   3  26   8        0.43        6.19     12.35 o 
   4  26   8        6.62        6.53     13.25 o 
  -5  27   8        3.23        5.87      9.29 o 
  -4  27   8       26.46       30.81     20.41 o 
  -3  27   8        2.57       -3.34      8.19 o 
  -2  27   8        2.11       -5.77     10.39 o 
  -1  27   8        0.00        0.35      8.75 o 
   0  27   8       10.85       23.65      8.65 o 
   1  27   8       45.43       39.08     17.37 o 
   2  27   8       20.73       36.90     10.94 o 
   3  27   8       81.34       99.43     22.58 o 
   4  27   8       52.64       50.44     18.89 o 
  -4  28   8        0.00       -9.68     12.49 o 
  -3  28   8       45.72       67.73     13.69 o 
  -2  28   8       22.87       19.10     16.86 o 
  -1  28   8       39.85       20.57     13.41 o 
   0  28   8        0.00        3.25     10.45 o 
   1  28   8        0.03       12.16     12.60 o 
   2  28   8        6.69        8.88     16.35 o 
   3  28   8       64.49       87.80     20.86 o 
  -3  29   8       46.83       46.94     12.56 o 
  -2  29   8        4.26       23.42     10.20 o 
  -1  29   8       16.81        8.55      9.67 o 
   0  29   8        9.98        6.89     12.04 o 
   1  29   8        1.39       12.46     11.93 o 
   2  29   8        6.63       13.08     14.68 o 
  -2  30   8        0.19        6.00      8.45 o 
  -1  30   8        1.12       10.29      9.57 o 
   0  30   8       30.72       64.87     18.94 o 
   1  30   8       52.00       57.38     18.15 o 
 -10   1   9        8.34       14.12     10.50 o 
  -9   1   9        0.44        0.79      7.84 o 
  -8   1   9      300.56      334.81     16.57 o 
  -7   1   9       36.44       52.66      9.10 o 
  -6   1   9        0.00        6.82      3.75 o 
  -5   1   9       32.78       36.07      4.74 o 
  -4   1   9     1188.71     1230.62     16.49 o 
  -3   1   9     1303.20     1367.46     22.25 o 
  -2   1   9      416.32      613.84     11.22 o 
  -1   1   9    11205.71    11461.57    162.32 o 
   0   1   9     3083.98     2969.52     35.54 o 
   1   1   9        4.23       12.50      1.50 o 
   2   1   9     1538.67     1459.88     17.66 o 
   3   1   9     7641.39     7409.66     73.62 o 
   4   1   9     4738.11     4442.40     47.67 o 
   5   1   9       90.09       88.47      5.82 o 
   6   1   9      612.55      606.08     16.17 o 
   7   1   9       61.71       72.92      6.81 o 
   8   1   9      177.96      192.21     10.94 o 
   9   1   9       89.46      119.64     24.57 o 
 -10   2   9        9.99       14.59     14.28 o 
  -9   2   9       13.24        8.89      8.97 o 
  -8   2   9       49.91       53.17     10.68 o 
  -7   2   9      456.42      441.02     21.60 o 
  -6   2   9      440.28      440.11     16.87 o 
  -5   2   9      143.49      141.79      8.24 o 
  -4   2   9     2641.22     2325.27     26.85 o 
  -3   2   9     3389.86     3688.81     49.96 o 
  -2   2   9     2249.92     2384.38     29.56 o 
  -1   2   9      263.55      157.73      7.68 o 
   0   2   9      733.97      723.69     16.01 o 
   1   2   9       59.90       39.36      2.40 o 
   2   2   9       31.20       11.30      1.65 o 
   3   2   9     1867.82     1761.42     20.27 o 
   4   2   9       16.63       22.68      3.11 o 
   5   2   9      179.18      181.61      7.92 o 
   6   2   9        2.65       -0.08      3.19 o 
   7   2   9       70.26       79.33      7.02 o 
   8   2   9       24.70       23.39      5.94 o 
   9   2   9       17.86        5.89     13.81 o 
 -10   3   9        9.48        2.90     13.99 o 
  -9   3   9       78.90       68.67     13.88 o 
  -8   3   9      113.67      105.41      9.80 o 
  -7   3   9       71.75       70.72      7.60 o 
  -6   3   9        6.86        4.84      6.33 o 
  -5   3   9     1243.33     1218.09     23.63 o 
  -4   3   9        0.21        4.56      1.75 o 
  -3   3   9      422.22      479.47      8.64 o 
  -2   3   9       47.78       51.69      3.02 o 
  -1   3   9      108.20       89.22      5.43 o 
   0   3   9     6591.62     6396.31     81.61 o 
   1   3   9     1969.82     1855.21     25.14 o 
   2   3   9      537.87      605.66      8.80 o 
   3   3   9      271.58      258.13      6.06 o 
   4   3   9      287.14      319.65      9.74 o 
   5   3   9       61.30       49.46      4.75 o 
   6   3   9      178.11      196.35      9.15 o 
   7   3   9     1478.63     1439.97     27.57 o 
   8   3   9      276.86      311.78     16.88 o 
   9   3   9        5.15       10.44     13.86 o 
 -10   4   9        0.91        9.70     13.27 o 
  -9   4   9        0.37       10.59     13.65 o 
  -8   4   9       40.86       41.48      7.43 o 
  -7   4   9      269.54      305.42     14.23 o 
  -6   4   9       14.95       15.55      4.25 o 
  -5   4   9      105.71      102.58      6.22 o 
  -4   4   9      371.83      353.05      7.07 o 
  -3   4   9        9.09       14.68      2.56 o 
  -2   4   9      287.41      351.70      8.12 o 
  -1   4   9      959.97     1013.93     15.42 o 
   0   4   9      324.79      316.75      7.15 o 
   1   4   9       92.54      113.55      3.92 o 
   2   4   9      184.64      202.40      4.72 o 
   3   4   9      150.22      182.54      5.23 o 
   4   4   9        9.62       -0.11      2.10 o 
   5   4   9       50.06       40.12      4.86 o 
   6   4   9        7.82        8.16      3.49 o 
   7   4   9       46.98       40.23      6.43 o 
   8   4   9       26.52       23.70      8.42 o 
   9   4   9       10.73        6.65      9.53 o 
  -9   5   9       14.33       -0.01     11.73 o 
  -8   5   9       21.90       26.01      6.33 o 
  -7   5   9        6.35       14.60      4.74 o 
  -6   5   9       11.16       10.54      4.06 o 
  -5   5   9      322.51      304.43      8.19 o 
  -4   5   9      289.89      244.58      8.78 o 
  -3   5   9      603.47      611.58     17.79 o 
  -2   5   9     5784.02     6263.86     72.24 o 
  -1   5   9       17.91       24.89      1.97 o 
   0   5   9      519.62      568.46     10.73 o 
   1   5   9       33.62       55.88      3.50 o 
   2   5   9      347.19      349.76      6.42 o 
   3   5   9      387.43      331.96      6.87 o 
   4   5   9     1591.43     1562.01     20.95 o 
   5   5   9       17.78       32.14      5.10 o 
   6   5   9        1.64        0.67      3.55 o 
   7   5   9       89.11       91.36      8.54 o 
   8   5   9       46.11       43.56     11.81 o 
   9   5   9        3.32       11.66     10.05 o 
  -9   6   9        6.53       21.76     14.05 o 
  -8   6   9        1.01        3.32      5.70 o 
  -7   6   9      219.07      251.26     13.44 o 
  -6   6   9      214.02      211.92     11.21 o 
  -5   6   9        8.93        6.86      2.63 o 
  -4   6   9      235.19      219.28      7.21 o 
  -3   6   9        0.35        4.14      1.69 o 
  -2   6   9     1584.82     1519.15     20.94 o 
  -1   6   9       28.24       60.14      2.90 o 
   0   6   9       46.03       37.95      3.72 o 
   1   6   9      234.24      206.96      5.16 o 
   2   6   9      592.86      667.45     10.52 o 
   3   6   9      567.02      556.95     10.58 o 
   4   6   9      105.93      100.62      5.26 o 
   5   6   9        5.62        0.94      4.53 o 
   6   6   9       75.53       85.54      7.22 o 
   7   6   9       44.36       40.15      6.27 o 
   8   6   9        0.09        0.50      8.24 o 
   9   6   9        2.59       10.69      9.64 o 
  -9   7   9       18.93        4.53     11.65 o 
  -8   7   9      115.11      127.62     12.55 o 
  -7   7   9        1.39        9.65      5.84 o 
  -6   7   9        8.50        4.61      3.59 o 
  -5   7   9      121.52      120.52      9.65 o 
  -4   7   9      619.69      571.62     12.08 o 
  -3   7   9      182.39      193.08      5.76 o 
  -2   7   9      674.99      741.98     12.36 o 
  -1   7   9        6.06        8.40      1.60 o 
   0   7   9      253.91      244.53      5.93 o 
   1   7   9      210.07      212.82      5.35 o 
   2   7   9        1.50        2.75      1.56 o 
   3   7   9      378.43      381.78      7.65 o 
   4   7   9      293.97      301.53      8.74 o 
   5   7   9      483.19      468.72     12.81 o 
   6   7   9       11.54       13.19      4.36 o 
   7   7   9       21.91       18.38      5.47 o 
   8   7   9       57.04       62.09     28.78 o 
   9   7   9        3.03        3.41      9.35 o 
  -9   8   9        2.46       18.19     13.56 o 
  -8   8   9      295.38      310.38     19.19 o 
  -7   8   9      163.03      168.83     12.95 o 
  -6   8   9       11.61        6.19      3.01 o 
  -5   8   9      201.93      213.81     10.57 o 
  -4   8   9       75.85       76.68      4.68 o 
  -3   8   9        5.35        2.54      1.85 o 
  -2   8   9       62.05       46.87      5.28 o 
  -1   8   9     1512.62     1632.52     21.69 o 
   0   8   9      290.44      252.43      7.00 o 
   1   8   9      122.90      133.99      4.78 o 
   2   8   9      238.33      202.31      5.69 o 
   3   8   9      729.49      686.31     12.16 o 
   4   8   9       39.54       38.12      4.17 o 
   5   8   9        0.22       -2.76      2.99 o 
   6   8   9        0.08       -0.56      3.66 o 
   7   8   9       23.23       13.27      9.26 o 
   8   8   9        0.77       -1.81      8.73 o 
   9   8   9       89.33       95.46     15.75 o 
  -9   9   9      105.14       72.15     19.78 o 
  -8   9   9        7.40        1.48      5.35 o 
  -7   9   9       67.92       72.12      9.17 o 
  -6   9   9       16.18       14.59      4.06 o 
  -5   9   9      729.03      703.69     18.24 o 
  -4   9   9      548.97      534.15     10.88 o 
  -3   9   9      433.83      451.21      9.97 o 
  -2   9   9        7.75        9.30      1.71 o 
  -1   9   9      125.02      124.30      3.64 o 
   0   9   9     5305.09     5308.78     58.65 o 
   1   9   9      568.56      524.66      8.96 o 
   2   9   9      296.09      285.67      6.85 o 
   3   9   9     1796.55     1772.00     23.38 o 
   4   9   9      443.28      429.69     10.99 o 
   5   9   9       96.65       79.63      8.11 o 
   6   9   9      299.34      309.84     12.36 o 
   7   9   9      614.56      636.58     20.24 o 
   8   9   9      213.89      238.06     22.20 o 
  -9  10   9        1.32        3.43     11.69 o 
  -8  10   9       50.55       52.42      9.23 o 
  -7  10   9       14.17       18.21      6.31 o 
  -6  10   9       65.19       55.49      5.82 o 
  -5  10   9      402.76      385.06     11.20 o 
  -4  10   9     2223.71     2221.95     29.06 o 
  -3  10   9       91.54       85.84      8.31 o 
  -2  10   9       27.52       32.51      2.68 o 
  -1  10   9      750.62      811.31     12.00 o 
   0  10   9       36.59       32.22      2.83 o 
   1  10   9       12.27       12.80      2.09 o 
   2  10   9      692.16      706.79     14.55 o 
   3  10   9      533.72      474.53     12.83 o 
   4  10   9      115.91      127.46      7.09 o 
   5  10   9       67.65       74.02      6.84 o 
   6  10   9        8.57       16.02      4.62 o 
   7  10   9       49.17       53.61     11.87 o 
   8  10   9       93.18       94.78     25.73 o 
  -9  11   9       27.28       19.63     13.80 o 
  -8  11   9      278.70      285.59     18.64 o 
  -7  11   9      184.07      186.60     17.10 o 
  -6  11   9      108.71      102.50      7.44 o 
  -5  11   9       15.71       13.46      3.83 o 
  -4  11   9        1.29        1.67      2.64 o 
  -3  11   9     2317.97     2329.40     34.24 o 
  -2  11   9      145.89      111.17      3.66 o 
  -1  11   9     2051.68     2175.09     24.45 o 
   0  11   9        0.22        0.93      1.77 o 
   1  11   9       84.20       87.33      4.69 o 
   2  11   9      290.20      249.25      6.82 o 
   3  11   9      927.27      854.78     14.60 o 
   4  11   9     1826.77     1712.55     25.90 o 
   5  11   9      132.00      116.76      9.50 o 
   6  11   9        0.54       -3.59      3.59 o 
   7  11   9       53.97       52.46      8.01 o 
   8  11   9      119.25      137.37     17.93 o 
  -9  12   9        5.97       -6.24     10.21 o 
  -8  12   9       24.24       21.76      8.84 o 
  -7  12   9      167.32      141.76     10.95 o 
  -6  12   9        0.04        2.21      3.51 o 
  -5  12   9      436.67      369.08     11.40 o 
  -4  12   9       15.77       13.38      3.50 o 
  -3  12   9      581.59      507.22     13.06 o 
  -2  12   9        9.07       10.27      1.89 o 
  -1  12   9      919.48      983.67     21.05 o 
   0  12   9       79.69       82.71      6.57 o 
   1  12   9      165.26      167.23      6.25 o 
   2  12   9        0.96        1.96      2.11 o 
   3  12   9       33.31       39.10      3.98 o 
   4  12   9       38.83       40.09      5.16 o 
   5  12   9        5.49        4.51      3.86 o 
   6  12   9        7.59        9.68      4.56 o 
   7  12   9        4.76       14.27      6.03 o 
   8  12   9       63.00       54.02     19.10 o 
  -9  13   9        0.15       -9.97     10.79 o 
  -8  13   9       82.48       76.35     19.40 o 
  -7  13   9       14.37       21.31      5.88 o 
  -6  13   9       20.40       14.74      4.38 o 
  -5  13   9      265.40      262.08     10.61 o 
  -4  13   9      557.78      519.50     15.50 o 
  -3  13   9        3.63       10.61      3.48 o 
  -2  13   9       54.58       40.17      3.82 o 
  -1  13   9      393.69      411.75      7.82 o 
   0  13   9      246.55      225.00      7.43 o 
   1  13   9       19.62       25.65      5.15 o 
   2  13   9       73.16       64.65      4.39 o 
   3  13   9     2068.71     1998.55     28.19 o 
   4  13   9      625.45      620.59     15.80 o 
   5  13   9       98.00      114.35      8.22 o 
   6  13   9        0.95       12.30      6.34 o 
   7  13   9       50.92       70.83     10.51 o 
   8  13   9        4.18       -3.71      8.93 o 
  -9  14   9        8.34        7.41     13.27 o 
  -8  14   9      111.48      107.87     22.37 o 
  -7  14   9      341.68      331.47     14.56 o 
  -6  14   9        4.63        6.00      4.12 o 
  -5  14   9       17.04       19.39      4.20 o 
  -4  14   9        2.78        8.21      3.59 o 
  -3  14   9        9.15        8.80      4.55 o 
  -2  14   9      211.07      221.19      7.47 o 
  -1  14   9     3153.88     3170.50     39.59 o 
   0  14   9      298.81      239.67      7.83 o 
   1  14   9       54.27       30.32      3.95 o 
   2  14   9        0.13        0.03      2.24 o 
   3  14   9      528.69      490.26     11.77 o 
   4  14   9      149.32      145.93      8.03 o 
   5  14   9        0.91        2.78      3.77 o 
   6  14   9       23.05       30.09      6.45 o 
   7  14   9       22.92       24.36      9.79 o 
   8  14   9      138.87      176.05     19.98 o 
  -8  15   9      105.70       80.58     19.72 o 
  -7  15   9       28.24       33.47      6.01 o 
  -6  15   9        9.58        5.34      4.03 o 
  -5  15   9       67.47       58.01      5.99 o 
  -4  15   9      300.18      291.04     10.17 o 
  -3  15   9     1242.63     1204.21     23.63 o 
  -2  15   9      671.90      674.06     19.20 o 
  -1  15   9       79.53       77.88      8.54 o 
   0  15   9      270.01      280.80     14.45 o 
   1  15   9     1779.37     1648.75     24.09 o 
   2  15   9      562.11      474.43     10.47 o 
   3  15   9       12.84       10.32      3.14 o 
   4  15   9      238.31      260.49     10.34 o 
   5  15   9      144.22      173.92     12.34 o 
   6  15   9       19.16       21.35      6.33 o 
   7  15   9       79.29      100.33     15.40 o 
   8  15   9      211.76      232.16     23.04 o 
  -8  16   9        0.00      -10.73     10.73 o 
  -7  16   9        6.84        6.89      5.07 o 
  -6  16   9       34.97       29.37      5.59 o 
  -5  16   9      273.08      265.74     11.71 o 
  -4  16   9      288.03      262.16     10.92 o 
  -3  16   9        0.94        0.16      4.61 o 
  -2  16   9       48.52       50.55      5.25 o 
  -1  16   9      605.34      606.73     16.52 o 
   0  16   9      310.69      251.34      8.33 o 
   1  16   9        7.19        4.95      2.91 o 
   2  16   9      104.25      119.29      7.23 o 
   3  16   9       26.63       26.62      4.09 o 
   4  16   9       16.02       20.12      4.18 o 
   5  16   9       34.57       41.00      6.12 o 
   6  16   9       42.98       40.73      7.21 o 
   7  16   9       80.54       78.51     13.90 o 
  -8  17   9        1.02       -1.61     11.68 o 
  -7  17   9       16.40       29.06      6.58 o 
  -6  17   9        2.49        9.57      4.58 o 
  -5  17   9      155.29      130.29      8.82 o 
  -4  17   9      164.49      165.61     11.14 o 
  -3  17   9       33.49       42.08      6.21 o 
  -2  17   9      213.87      233.54     10.08 o 
  -1  17   9      209.30      200.39     15.34 o 
   0  17   9      171.77      120.13     12.08 o 
   1  17   9        0.24       -2.66      2.66 o 
   2  17   9        0.01       -0.94      2.69 o 
   3  17   9        1.63        4.09      3.13 o 
   4  17   9      184.67      202.35     10.56 o 
   5  17   9        1.58       -0.67      3.95 o 
   6  17   9        2.33       -1.29      5.38 o 
   7  17   9        1.10        4.31      9.30 o 
  -8  18   9       50.27       50.56     18.39 o 
  -7  18   9       90.84       97.77     16.67 o 
  -6  18   9       28.56       27.54      5.61 o 
  -5  18   9       39.31       46.13      6.09 o 
  -4  18   9        2.41        0.75      3.58 o 
  -3  18   9      423.52      398.72     18.79 o 
  -2  18   9      698.69      631.19     17.24 o 
  -1  18   9      117.58      112.97      9.01 o 
   0  18   9        0.15        0.50      2.60 o 
   1  18   9       41.69       42.15      4.68 o 
   2  18   9        7.72       11.39      4.32 o 
   3  18   9        2.01        1.77      3.04 o 
   4  18   9       50.82       42.90      5.68 o 
   5  18   9       18.62       10.11      5.24 o 
   6  18   9       17.87       22.55      7.26 o 
   7  18   9       16.51       11.81      9.93 o 
  -7  19   9       31.85       31.25      8.17 o 
  -6  19   9        3.83        6.89      4.56 o 
  -5  19   9       11.80       17.31      5.15 o 
  -4  19   9        1.12        6.96      4.24 o 
  -3  19   9       30.90       28.30      7.39 o 
  -2  19   9       80.66       88.97      9.29 o 
  -1  19   9       53.20       58.94      6.72 o 
   0  19   9        6.71       10.55      3.20 o 
   1  19   9        4.36        3.81      3.73 o 
   2  19   9       18.22       17.46      4.21 o 
   3  19   9       14.52       15.29      4.38 o 
   4  19   9       17.41       18.06      4.91 o 
   5  19   9        9.24       18.27      5.65 o 
   6  19   9        6.14        8.45      8.73 o 
   7  19   9        0.16       -7.85     11.78 o 
  -7  20   9      156.76      160.74     14.67 o 
  -6  20   9        1.35        6.78      5.55 o 
  -5  20   9        4.81        4.23      4.58 o 
  -4  20   9        0.05       -0.72      4.93 o 
  -3  20   9        0.69       -1.03      3.40 o 
  -2  20   9       84.46       97.84      9.54 o 
  -1  20   9      312.74      331.68     13.20 o 
   0  20   9        4.50        2.69      3.08 o 
   1  20   9      383.69      355.03     12.69 o 
   2  20   9      101.89      103.86      7.58 o 
   3  20   9        5.17       10.09      3.96 o 
   4  20   9        0.34        2.77      4.46 o 
   5  20   9       11.04       18.08      6.29 o 
   6  20   9        6.14       11.59      8.88 o 
   7  20   9       16.45       24.93     10.82 o 
  -7  21   9        4.17       13.83      7.66 o 
  -6  21   9       15.90       16.53      7.18 o 
  -5  21   9      215.50      239.81     16.59 o 
  -4  21   9        3.34        1.10      5.17 o 
  -3  21   9      297.34      334.28     20.32 o 
  -2  21   9        3.49        8.11      4.66 o 
  -1  21   9        0.34        1.77      3.90 o 
   0  21   9      251.72      268.63     11.66 o 
   1  21   9       59.31       48.05      6.35 o 
   2  21   9        0.28        0.44      4.13 o 
   3  21   9        3.12        5.35      4.05 o 
   4  21   9       65.72       68.26      8.45 o 
   5  21   9       71.65       75.71     10.52 o 
   6  21   9       78.69       65.14     13.36 o 
  -7  22   9        5.93        2.96      7.52 o 
  -6  22   9       14.05       14.98     13.12 o 
  -5  22   9       83.50      116.76     12.23 o 
  -4  22   9      333.71      319.24     18.89 o 
  -3  22   9      180.24      198.94      9.61 o 
  -2  22   9       50.90       56.55      6.84 o 
  -1  22   9      217.35      239.40     11.41 o 
   0  22   9       14.43        6.11      4.08 o 
   1  22   9       65.61       64.54      8.61 o 
   2  22   9      149.87      163.71     11.15 o 
   3  22   9      120.43      131.83     12.28 o 
   4  22   9        0.25        0.65      5.66 o 
   5  22   9      117.81      118.95     15.89 o 
   6  22   9       17.77       11.80     10.17 o 
  -6  23   9        2.11        2.66      7.91 o 
  -5  23   9       27.92       46.76      8.85 o 
  -4  23   9       19.50       36.10      8.23 o 
  -3  23   9      263.98      273.07     17.12 o 
  -2  23   9        8.25       11.96      9.25 o 
  -1  23   9       72.41       68.02     22.60 o 
   0  23   9      260.53      287.89     15.33 o 
   1  23   9       45.79       51.74      8.31 o 
   2  23   9        4.78       10.00      7.61 o 
   3  23   9      116.75      114.53     12.20 o 
   4  23   9      250.07      236.14     30.85 o 
   5  23   9       32.52       49.96     29.13 o 
   6  23   9        4.58        4.05     17.26 o 
  -6  24   9        0.73       11.35      9.17 o 
  -5  24   9      308.04      295.14     24.68 o 
  -4  24   9        0.55        5.53      6.30 o 
  -3  24   9      161.96      149.80     13.62 o 
  -2  24   9       47.70       49.68     10.26 o 
  -1  24   9      147.74      151.20     12.04 o 
   0  24   9       68.20       52.46      8.21 o 
   1  24   9       10.43       11.16      5.21 o 
   2  24   9       32.24       31.60      7.67 o 
   3  24   9        7.19       14.24      8.81 o 
   4  24   9        4.08       14.04     14.32 o 
   5  24   9       16.30       10.24     14.59 o 
  -5  25   9        5.01        9.07     10.94 o 
  -4  25   9       69.54       81.73     14.23 o 
  -3  25   9       15.22       23.09      8.74 o 
  -2  25   9        4.65        3.68      6.68 o 
  -1  25   9       29.96       30.98      9.15 o 
   0  25   9        0.23        6.91      5.75 o 
   1  25   9      134.03      148.42     12.40 o 
   2  25   9       45.97       58.29     15.54 o 
   3  25   9        4.27       16.95      9.56 o 
   4  25   9        3.11       26.69     15.96 o 
   5  25   9        5.95       22.47     15.42 o 
  -5  26   9        0.56       17.75      9.98 o 
  -4  26   9       16.99       27.00     10.85 o 
  -3  26   9       17.79       17.58     22.24 o 
  -2  26   9       14.22        9.60      7.57 o 
  -1  26   9      104.67       67.45     11.34 o 
   0  26   9      117.17       97.36     10.70 o 
   1  26   9       46.20       72.62     12.04 o 
   2  26   9      186.75      219.63     20.10 o 
   3  26   9        8.29       14.43     14.71 o 
   4  26   9       27.47       35.83     16.94 o 
  -4  27   9       60.01       77.76     22.33 o 
  -3  27   9       10.06        8.67      9.24 o 
  -2  27   9       12.45       14.59      9.52 o 
  -1  27   9       58.49       24.69     13.56 o 
   0  27   9       65.54       66.18     17.68 o 
   1  27   9        2.71       16.11     12.93 o 
   2  27   9        0.99       12.04      8.68 o 
   3  27   9      168.85      195.07     28.93 o 
   4  27   9        4.72       13.53     14.34 o 
  -4  28   9       48.04       34.53     12.16 o 
  -3  28   9       86.98       81.21     14.98 o 
  -2  28   9       40.62       36.53     11.77 o 
  -1  28   9       30.39       58.29     16.80 o 
   0  28   9        0.04       15.64     12.92 o 
   1  28   9        9.07        3.86     11.63 o 
   2  28   9       97.60      111.26     16.17 o 
   3  28   9       18.72       30.49     16.31 o 
  -3  29   9        0.61        7.25     15.19 o 
  -2  29   9        4.60       11.22     10.17 o 
  -1  29   9        0.96      -10.74     10.74 o 
   0  29   9        1.58       17.67     13.57 o 
   1  29   9       75.18       80.93     20.01 o 
  -2  30   9        0.50        3.12     10.91 o 
  -1  30   9        1.19        3.88     11.49 o 
   0  30   9        0.09       31.78     14.46 o 
   1  30   9        8.13        4.18     13.13 o 
 -10   0  10       18.99       37.40     17.30 o 
  -9   0  10      197.97      208.44     28.71 o 
  -8   0  10      748.56      767.27     81.02 o 
  -7   0  10       32.86       26.23     11.67 o 
  -6   0  10       53.90       48.69      8.54 o 
  -5   0  10      631.60      611.74     21.75 o 
  -4   0  10     1224.95     1105.32     24.14 o 
  -3   0  10     6843.57     7341.23    134.54 o 
  -2   0  10     2207.94     3101.64     59.34 o 
  -1   0  10     1692.34     2189.41     60.25 o 
   0   0  10    12470.61    11881.17    172.78 o 
   1   0  10     3859.93     3500.53     47.29 o 
   2   0  10       88.94      114.35      7.83 o 
   3   0  10      475.44      401.09     10.86 o 
   4   0  10     1518.98     1345.17     28.50 o 
   5   0  10      670.85      665.59     21.17 o 
   6   0  10      174.24      203.09     13.50 o 
   7   0  10      379.36      362.63     16.85 o 
   8   0  10     1005.33     1028.68     91.87 o 
 -10   1  10       27.21       25.94     24.25 o 
  -9   1  10        9.71       14.76      9.03 o 
  -8   1  10      133.01      136.56     11.09 o 
  -7   1  10      105.46      125.44      9.55 o 
  -6   1  10       71.62       64.21      9.69 o 
  -5   1  10      772.55      721.12     16.97 o 
  -4   1  10     2098.85     1944.35     26.09 o 
  -3   1  10      108.73       85.64      4.11 o 
  -2   1  10      539.74      448.45      8.08 o 
  -1   1  10     6614.48     6154.77    159.78 o 
   0   1  10       13.74       14.38      1.45 o 
   1   1  10       10.63        8.07      1.40 o 
   2   1  10     3724.17     3550.36     34.98 o 
   3   1  10      774.87      677.86     13.41 o 
   4   1  10       22.30       17.24      3.24 o 
   5   1  10      291.05      257.64      8.99 o 
   6   1  10      134.94      125.90      7.57 o 
   7   1  10      133.73      146.05      8.92 o 
   8   1  10       18.81       19.87     10.92 o 
   9   1  10        1.82       -7.14     12.45 o 
 -10   2  10        2.86        1.13      9.08 o 
  -9   2  10       18.78       11.93     10.24 o 
  -8   2  10       26.72       20.74      6.30 o 
  -7   2  10       83.66       90.67     12.27 o 
  -6   2  10      200.94      174.90     12.53 o 
  -5   2  10      186.50      180.89      9.55 o 
  -4   2  10       49.49       32.84      3.05 o 
  -3   2  10      156.51      188.77      5.59 o 
  -2   2  10      965.66      987.96     15.78 o 
  -1   2  10      132.52      123.85      8.61 o 
   0   2  10     1911.66     1943.43     24.54 o 
   1   2  10      472.21      488.98      7.40 o 
   2   2  10        6.55        6.19      1.53 o 
   3   2  10     1436.87     1409.85     16.07 o 
   4   2  10     1939.31     1714.16     22.45 o 
   5   2  10      135.61      156.64      7.61 o 
   6   2  10       71.98       79.47      6.33 o 
   7   2  10       97.05      118.12     10.25 o 
   8   2  10       35.73       43.51      9.23 o 
   9   2  10        3.17        5.16     14.09 o 
 -10   3  10        0.03        8.21     13.98 o 
  -9   3  10        2.65       10.78      9.28 o 
  -8   3  10      101.09      113.04     15.97 o 
  -7   3  10       12.82       11.44      4.74 o 
  -6   3  10       79.18       76.19      6.90 o 
  -5   3  10      375.55      320.46     10.92 o 
  -4   3  10        8.91       13.72      2.22 o 
  -3   3  10     1053.79     1078.44     16.56 o 
  -2   3  10      174.02      207.81      5.99 o 
  -1   3  10      864.64      879.43     13.12 o 
   0   3  10      833.35      916.79     13.48 o 
   1   3  10      384.67      431.75      6.59 o 
   2   3  10       84.62      107.61      4.01 o 
   3   3  10      385.89      443.41      7.60 o 
   4   3  10      124.58      125.92      5.91 o 
   5   3  10        5.25        2.26      2.96 o 
   6   3  10        3.54        1.85      3.27 o 
   7   3  10      254.02      270.31     13.07 o 
   8   3  10        0.27        4.55      7.17 o 
   9   3  10        1.41       10.91      9.64 o 
  -9   4  10       50.32       35.84     16.31 o 
  -8   4  10       98.91       93.21      9.69 o 
  -7   4  10       74.08       95.08     10.90 o 
  -6   4  10       82.35       90.41      8.13 o 
  -5   4  10       23.72       35.62      5.56 o 
  -4   4  10      847.33      880.69     12.80 o 
  -3   4  10       31.79       49.09      3.55 o 
  -2   4  10      694.66      729.00     13.14 o 
  -1   4  10        0.49        3.22      1.26 o 
   0   4  10     1563.60     1693.18     22.27 o 
   1   4  10       64.27       76.61      2.85 o 
   2   4  10      326.00      338.15      6.41 o 
   3   4  10      219.22      195.49      6.50 o 
   4   4  10      438.88      459.32     10.71 o 
   5   4  10        5.17        1.11      2.28 o 
   6   4  10       25.58       14.03      5.49 o 
   7   4  10        2.35        3.30      4.84 o 
   8   4  10       72.88       87.73     13.91 o 
   9   4  10       12.53       12.53     10.63 o 
  -9   5  10        3.32        9.32     12.81 o 
  -8   5  10      221.91      233.35     14.24 o 
  -7   5  10      312.14      315.93     19.05 o 
  -6   5  10      104.56      108.09      8.25 o 
  -5   5  10      118.07      131.14      6.25 o 
  -4   5  10     1438.64     1306.73     17.06 o 
  -3   5  10       25.13       38.68      3.19 o 
  -2   5  10      868.65      966.81     14.72 o 
  -1   5  10     1505.22     1647.64     19.59 o 
   0   5  10     2625.17     2496.03     31.13 o 
   1   5  10       12.70       26.38      4.41 o 
   2   5  10        1.21        5.97      1.40 o 
   3   5  10      144.05      144.38      8.67 o 
   4   5  10      292.66      279.11      7.63 o 
   5   5  10       31.28       24.02      3.97 o 
   6   5  10       11.37       16.28      4.32 o 
   7   5  10        0.09        3.32      4.83 o 
   8   5  10      175.10      198.24     19.81 o 
   9   5  10        7.07        6.88     10.31 o 
  -9   6  10       60.18       52.03     17.40 o 
  -8   6  10      447.75      462.14     20.29 o 
  -7   6  10       59.83       45.37      6.65 o 
  -6   6  10       52.96       42.51      5.72 o 
  -5   6  10        1.18       -0.19      2.30 o 
  -4   6  10        1.49        3.41      2.31 o 
  -3   6  10     1373.70     1395.04     20.62 o 
  -2   6  10       25.04       16.93      2.04 o 
  -1   6  10       44.85       51.33      2.67 o 
   0   6  10      619.19      684.47     17.78 o 
   1   6  10      783.82      713.86     11.01 o 
   2   6  10        1.51        6.22      1.57 o 
   3   6  10       43.09       44.38      3.01 o 
   4   6  10      319.54      345.52      9.02 o 
   5   6  10       11.71        4.69      3.46 o 
   6   6  10      435.61      434.20     15.93 o 
   7   6  10      444.71      446.17     14.99 o 
   8   6  10       75.04       83.51     14.25 o 
   9   6  10        3.72       17.55     10.22 o 
  -9   7  10       17.95       23.93     14.34 o 
  -8   7  10       89.50       98.89     11.26 o 
  -7   7  10      181.10      176.55     11.45 o 
  -6   7  10       97.29      105.07      8.15 o 
  -5   7  10      356.00      348.17      9.64 o 
  -4   7  10      794.80      777.46     16.56 o 
  -3   7  10      586.77      633.99     12.22 o 
  -2   7  10      260.14      297.55      7.06 o 
  -1   7  10       53.02       49.70      3.37 o 
   0   7  10      255.44      299.29      6.90 o 
   1   7  10        0.84        1.18      2.09 o 
   2   7  10      690.96      717.79     10.41 o 
   3   7  10      389.83      326.22      7.25 o 
   4   7  10      226.67      228.17      8.82 o 
   5   7  10        9.01        3.45      3.41 o 
   6   7  10       78.05       89.23      7.53 o 
   7   7  10      221.82      242.38     12.70 o 
   8   7  10      194.38      193.37     20.08 o 
   9   7  10       12.52       34.50     12.06 o 
  -9   8  10        2.33        2.62     11.52 o 
  -8   8  10        1.17        7.40      5.93 o 
  -7   8  10      258.00      260.21     28.76 o 
  -6   8  10       18.31       16.05      5.09 o 
  -5   8  10      105.07      105.66      7.65 o 
  -4   8  10      140.97      134.36      7.45 o 
  -3   8  10       48.23       42.92      4.75 o 
  -2   8  10      223.33      189.14      5.68 o 
  -1   8  10     1107.66     1086.84     14.29 o 
   0   8  10     3833.30     4023.48     48.68 o 
   1   8  10      758.80      738.39     11.75 o 
   2   8  10       67.43       67.20      4.18 o 
   3   8  10        1.37        3.11      2.18 o 
   4   8  10      901.20      855.86     15.99 o 
   5   8  10      120.14       96.41      7.07 o 
   6   8  10       56.78       48.95      6.10 o 
   7   8  10        3.94        8.48      5.30 o 
   8   8  10       55.01       52.51     18.79 o 
  -9   9  10        4.63        4.15     12.80 o 
  -8   9  10       89.50       90.52     11.03 o 
  -7   9  10        8.88        9.09      5.64 o 
  -6   9  10      150.92      137.77      9.41 o 
  -5   9  10      266.55      248.56      8.22 o 
  -4   9  10        0.87        3.97      3.01 o 
  -3   9  10       58.93       51.53      3.02 o 
  -2   9  10       86.29      116.36      4.81 o 
  -1   9  10       14.64       17.91      1.85 o 
   0   9  10     2029.52     2239.78     36.59 o 
   1   9  10        9.81       18.57      2.28 o 
   2   9  10      764.25      784.39     12.60 o 
   3   9  10      209.95      182.58      6.86 o 
   4   9  10     1650.96     1568.63     24.04 o 
   5   9  10      111.85      110.60      7.63 o 
   6   9  10        3.16        4.46      3.90 o 
   7   9  10        8.26       16.71      7.51 o 
   8   9  10        2.67       16.04     10.28 o 
  -9  10  10        0.00       -2.88     10.77 o 
  -8  10  10       43.23       45.45      9.74 o 
  -7  10  10        0.02       -3.80      4.82 o 
  -6  10  10       94.75       82.34      6.66 o 
  -5  10  10        8.51        7.39      3.33 o 
  -4  10  10      237.31      212.40      8.07 o 
  -3  10  10      510.29      437.80     12.64 o 
  -2  10  10      477.13      479.07      9.00 o 
  -1  10  10      478.73      492.30      8.03 o 
   0  10  10      161.07      161.80      9.19 o 
   1  10  10      177.60      154.63      5.33 o 
   2  10  10       39.99       38.01      3.29 o 
   3  10  10      316.66      312.94      8.44 o 
   4  10  10     2343.25     2382.16     32.83 o 
   5  10  10       11.74       11.97      4.15 o 
   6  10  10      115.47      108.99      8.28 o 
   7  10  10        2.71        2.06      5.05 o 
   8  10  10        5.57        8.70     12.12 o 
  -9  11  10       51.19       35.20     16.57 o 
  -8  11  10      154.88      180.39     39.74 o 
  -7  11  10      443.81      473.74     19.53 o 
  -6  11  10        2.13       -1.19      3.30 o 
  -5  11  10       32.20       33.99      4.63 o 
  -4  11  10      103.89       91.21      9.34 o 
  -3  11  10      135.61       99.12      5.64 o 
  -2  11  10     2598.21     2535.48     38.00 o 
  -1  11  10     2098.63     2086.48     25.72 o 
   0  11  10     6250.03     6128.87     68.06 o 
   1  11  10      563.50      470.69     12.01 o 
   2  11  10     1093.81      965.67     18.14 o 
   3  11  10      625.38      565.79     13.54 o 
   4  11  10      894.58      887.00     17.04 o 
   5  11  10      170.78      175.74      9.64 o 
   6  11  10      306.71      309.40     12.93 o 
   7  11  10       99.73       88.81     13.05 o 
   8  11  10        1.13       -4.27      9.08 o 
  -9  12  10      146.53      143.98     26.21 o 
  -8  12  10      135.32      184.99     18.80 o 
  -7  12  10      177.70      180.42     14.22 o 
  -6  12  10      141.19      149.96      9.03 o 
  -5  12  10       15.49       20.37      4.09 o 
  -4  12  10     1185.37     1069.62     22.07 o 
  -3  12  10       77.79       80.29      6.05 o 
  -2  12  10     2574.14     2618.51     37.17 o 
  -1  12  10      567.10      584.87     10.34 o 
   0  12  10     2757.80     2699.61     36.24 o 
   1  12  10       25.31       40.09      3.69 o 
   2  12  10      425.38      335.64      8.29 o 
   3  12  10     2049.61     1941.69     27.54 o 
   4  12  10       74.61       62.65      5.53 o 
   5  12  10       77.93       67.50     10.14 o 
   6  12  10      287.32      344.88     14.45 o 
   7  12  10      229.86      248.63     19.75 o 
   8  12  10       45.52       49.82     12.70 o 
  -9  13  10       24.13       27.07     14.87 o 
  -8  13  10        5.27       -9.02      9.02 o 
  -7  13  10        0.03       -0.01      4.91 o 
  -6  13  10        6.90        7.59      3.99 o 
  -5  13  10      362.51      377.80     15.70 o 
  -4  13  10     3159.82     2850.19     59.07 o 
  -3  13  10      249.51      251.75     10.40 o 
  -2  13  10      332.79      322.70      7.08 o 
  -1  13  10      401.15      374.42      8.20 o 
   0  13  10      181.87      182.25      6.51 o 
   1  13  10     2323.05     2277.16     33.83 o 
   2  13  10     2404.08     2239.22     28.13 o 
   3  13  10     1497.95     1419.65     22.25 o 
   4  13  10      489.07      448.97     11.90 o 
   5  13  10       76.22       86.66      7.39 o 
   6  13  10       13.36       18.79      5.23 o 
   7  13  10      180.41      206.09     16.13 o 
   8  13  10       47.98       56.85     13.43 o 
  -8  14  10       23.61       44.20     17.34 o 
  -7  14  10       57.85       60.04      7.02 o 
  -6  14  10      281.03      279.87     12.93 o 
  -5  14  10       38.63       33.88      5.06 o 
  -4  14  10        9.28       13.19      4.29 o 
  -3  14  10       13.18       16.63      4.07 o 
  -2  14  10       46.82       41.22      7.36 o 
  -1  14  10       28.47       29.42      3.44 o 
   0  14  10     1496.18     1375.91     20.32 o 
   1  14  10      218.68      203.92      7.39 o 
   2  14  10       84.28       94.73      6.23 o 
   3  14  10      340.11      338.48      9.46 o 
   4  14  10      158.93      157.92      8.35 o 
   5  14  10        0.87        1.57      3.85 o 
   6  14  10       42.51       45.69      9.16 o 
   7  14  10        0.04        3.19      8.76 o 
   8  14  10        1.11       16.04     10.70 o 
  -8  15  10       15.78       29.64     14.89 o 
  -7  15  10       31.67       37.08      6.24 o 
  -6  15  10        9.80       -1.34      3.68 o 
  -5  15  10       60.58       58.00      6.07 o 
  -4  15  10      673.51      623.23     17.73 o 
  -3  15  10       66.34       78.89      7.70 o 
  -2  15  10     1252.40     1184.18     21.16 o 
  -1  15  10       45.60       41.74      4.33 o 
   0  15  10      807.63      776.22     14.97 o 
   1  15  10       40.21       29.30      3.95 o 
   2  15  10       41.47       58.41      5.29 o 
   3  15  10       42.40       44.97      4.73 o 
   4  15  10      405.67      368.05     11.50 o 
   5  15  10       68.62       83.67      7.44 o 
   6  15  10      103.26      111.20     10.21 o 
   7  15  10       73.00       77.14     14.04 o 
   8  15  10       55.62       46.87     18.12 o 
  -8  16  10       31.18       50.55     17.58 o 
  -7  16  10        0.73       -2.52      4.85 o 
  -6  16  10      192.11      225.27     11.85 o 
  -5  16  10        0.76       -3.38      3.38 o 
  -4  16  10      211.64      236.16     11.77 o 
  -3  16  10       87.77      100.70      8.69 o 
  -2  16  10       45.47       41.37      4.84 o 
  -1  16  10      145.17      162.62      8.89 o 
   0  16  10       78.21       83.04      5.67 o 
   1  16  10      107.08      119.09      6.80 o 
   2  16  10       16.91       14.20      3.71 o 
   3  16  10       25.43       27.71      4.35 o 
   4  16  10        9.75       12.82      4.07 o 
   5  16  10       42.76       60.33      6.84 o 
   6  16  10       21.22       14.04      5.89 o 
   7  16  10        1.68       18.61     10.46 o 
  -8  17  10       70.02       64.89     19.32 o 
  -7  17  10       71.26       87.56     10.62 o 
  -6  17  10        3.94        1.27      4.25 o 
  -5  17  10       26.47       24.77      4.96 o 
  -4  17  10        2.28        6.65      3.58 o 
  -3  17  10      159.16      165.70     12.79 o 
  -2  17  10      423.85      416.25     12.93 o 
  -1  17  10       23.36       33.76      5.63 o 
   0  17  10      773.95      764.18     15.26 o 
   1  17  10       74.72       64.02      5.47 o 
   2  17  10        4.44        7.09      3.40 o 
   3  17  10      267.58      274.26      9.92 o 
   4  17  10       76.75       67.50      6.23 o 
   5  17  10      146.89      146.18      9.86 o 
   6  17  10       29.71       34.60      8.39 o 
   7  17  10       17.21       13.11      9.86 o 
  -8  18  10       44.56       38.30     17.79 o 
  -7  18  10        1.11        7.26      6.72 o 
  -6  18  10      124.23      121.79      9.44 o 
  -5  18  10        1.27        2.98      3.92 o 
  -4  18  10      333.21      345.32     13.97 o 
  -3  18  10        5.84       -1.56      5.51 o 
  -2  18  10      128.82      126.48      7.75 o 
  -1  18  10      229.71      223.01     10.55 o 
   0  18  10      517.06      508.77     13.67 o 
   1  18  10      160.78      142.76      7.83 o 
   2  18  10        2.98        0.97      3.09 o 
   3  18  10       62.40       85.82      7.15 o 
   4  18  10       50.19       41.17      7.31 o 
   5  18  10        4.72       -0.43      4.83 o 
   6  18  10       12.26       14.27     13.33 o 
   7  18  10       58.19       28.76     17.91 o 
  -7  19  10       20.82       24.24      7.99 o 
  -6  19  10       91.11       83.82      9.19 o 
  -5  19  10        8.06        6.70      4.79 o 
  -4  19  10      435.42      418.98     17.23 o 
  -3  19  10      462.95      484.81     21.45 o 
  -2  19  10      239.55      250.46     11.32 o 
  -1  19  10       70.14       81.08      7.53 o 
   0  19  10       69.27       61.90      6.34 o 
   1  19  10      140.60      144.81     14.16 o 
   2  19  10       14.19       24.60      4.35 o 
   3  19  10      107.81      109.81      7.98 o 
   4  19  10       62.21       63.45      6.92 o 
   5  19  10        3.42        3.00      4.92 o 
   6  19  10       15.94       15.11      9.59 o 
   7  19  10      199.31      198.69     20.44 o 
  -7  20  10        2.66        7.18      7.48 o 
  -6  20  10       88.32       92.38     11.22 o 
  -5  20  10       21.54       22.95      6.36 o 
  -4  20  10        0.03        4.05      5.30 o 
  -3  20  10      106.37      130.06     14.30 o 
  -2  20  10       31.44       33.52      5.18 o 
  -1  20  10        0.28       -1.87      3.46 o 
   0  20  10       22.74       19.28      4.30 o 
   1  20  10       79.62       73.88      7.14 o 
   2  20  10       47.70       60.09      8.38 o 
   3  20  10      289.78      307.16     12.59 o 
   4  20  10       59.63       69.77      7.30 o 
   5  20  10        0.81        9.37      5.86 o 
   6  20  10       49.66       46.07     11.91 o 
  -7  21  10       28.45       34.18     10.87 o 
  -6  21  10       31.90       34.16      8.39 o 
  -5  21  10       46.21       62.49     12.48 o 
  -4  21  10      400.66      394.45     19.21 o 
  -3  21  10       69.49       44.10      9.28 o 
  -2  21  10      256.49      260.47     11.65 o 
  -1  21  10      218.22      262.83     16.27 o 
   0  21  10      349.80      374.57     13.05 o 
   1  21  10       36.11       27.66      5.41 o 
   2  21  10       91.14      113.25      9.08 o 
   3  21  10      336.27      362.47     14.92 o 
   4  21  10      200.98      221.91     16.87 o 
   5  21  10       86.72       87.00     14.36 o 
   6  21  10       33.22       36.38     11.71 o 
  -7  22  10        1.23       20.60      8.63 o 
  -6  22  10        1.91       11.99      9.39 o 
  -5  22  10        0.03        6.00      8.21 o 
  -4  22  10        8.06       -2.49      7.19 o 
  -3  22  10        5.94        5.67      6.91 o 
  -2  22  10        2.73        2.85      4.39 o 
  -1  22  10       44.40       49.54      6.47 o 
   0  22  10       37.92       35.71      5.74 o 
   1  22  10       25.55       30.01      5.78 o 
   2  22  10        0.32        6.52      5.80 o 
   3  22  10       13.84       18.79      6.98 o 
   4  22  10       40.50       51.01      9.15 o 
   5  22  10       14.57       36.86     11.33 o 
   6  22  10        2.11        9.67      9.40 o 
  -6  23  10       21.78       17.88      9.92 o 
  -5  23  10       18.59       17.94      9.28 o 
  -4  23  10       49.71       58.36     12.18 o 
  -3  23  10       70.95       61.02     16.73 o 
  -2  23  10      543.19      511.38     23.55 o 
  -1  23  10      381.66      412.58     16.78 o 
   0  23  10     1156.83     1140.43     29.65 o 
   1  23  10        3.46        9.72      5.98 o 
   2  23  10        6.01        1.82      5.51 o 
   3  23  10       83.60       85.35     20.42 o 
   4  23  10      216.07      260.10     21.88 o 
   5  23  10      124.90      157.14     18.19 o 
  -6  24  10       20.82       28.56     11.85 o 
  -5  24  10        0.15       -2.97      7.60 o 
  -4  24  10        1.89        0.98      8.68 o 
  -3  24  10      266.75      305.78     30.18 o 
  -2  24  10        9.89       23.83     12.46 o 
  -1  24  10        1.47       11.25      7.39 o 
   0  24  10      299.45      286.53     20.79 o 
   1  24  10       72.74       56.76     11.25 o 
   2  24  10       42.30       68.07      9.79 o 
   3  24  10       23.84       61.38     12.27 o 
   4  24  10      267.16      294.16     34.06 o 
   5  24  10        5.38        9.61      9.35 o 
  -5  25  10      278.13      296.96     25.11 o 
  -4  25  10      177.71      191.21     33.84 o 
  -3  25  10      204.42      194.96     28.83 o 
  -2  25  10       11.77       11.50     13.06 o 
  -1  25  10       35.41       38.80      9.64 o 
   0  25  10      259.39      235.49     19.39 o 
   1  25  10       82.15       88.37     13.15 o 
   2  25  10      936.49      988.66     54.65 o 
   3  25  10      153.56      170.89     18.28 o 
   4  25  10        7.95        1.40     13.50 o 
   5  25  10       52.61       64.61     20.69 o 
  -5  26  10       17.29       25.85     10.94 o 
  -4  26  10        1.41       -7.04      8.23 o 
  -3  26  10       11.10       -2.16     14.11 o 
  -2  26  10        3.63       -3.17     10.02 o 
  -1  26  10        0.01       -4.86      9.01 o 
   0  26  10      243.18      293.46     31.82 o 
   1  26  10       13.15        0.67     11.63 o 
   2  26  10        3.51       17.22      9.33 o 
   3  26  10        0.01       14.35      9.51 o 
   4  26  10        3.07       14.77     14.71 o 
  -4  27  10       57.82       57.03     13.55 o 
  -3  27  10       71.58       53.42     12.95 o 
  -2  27  10       48.18       49.06     16.73 o 
  -1  27  10        7.00       13.82     12.92 o 
   0  27  10      145.38      139.41     23.44 o 
   1  27  10        2.59       13.08     12.81 o 
   2  27  10        0.20       14.97     11.63 o 
   3  27  10       29.06       54.06     18.48 o 
  -4  28  10       68.78       65.18     13.59 o 
  -3  28  10       36.99       38.38     11.90 o 
  -2  28  10        0.18       -0.06      8.17 o 
  -1  28  10        5.28        9.02     11.87 o 
   0  28  10       12.43       -2.38     11.41 o 
   1  28  10        1.95       -6.88     10.69 o 
   2  28  10        7.05       -0.19     11.65 o 
   3  28  10       15.93       32.69     16.62 o 
  -3  29  10        2.88        4.83     10.05 o 
  -2  29  10       26.09       69.74     16.72 o 
  -1  29  10        5.94       22.83     14.64 o 
   0  29  10       25.55       31.16     14.89 o 
   1  29  10        0.01        5.66     12.08 o 
   2  29  10       25.70       16.58     14.33 o 
  -1  30  10       40.63       38.39     16.34 o 
   0  30  10       25.85       20.99     14.22 o 
  -9   1  11        4.16        2.14     15.29 o 
  -8   1  11      267.99      281.01     15.51 o 
  -7   1  11      865.95      852.91     21.83 o 
  -6   1  11       93.92       95.15      7.81 o 
  -5   1  11     2093.25     1991.94     33.80 o 
  -4   1  11     3652.94     3547.67     41.57 o 
  -3   1  11      630.47      703.29     10.95 o 
  -2   1  11      166.67      121.79      5.31 o 
  -1   1  11    12887.10    12580.16    159.92 o 
   0   1  11    19712.14    19229.34    167.73 o 
   1   1  11     6350.21     6137.23     50.08 o 
   2   1  11      800.45      705.03      8.85 o 
   3   1  11      163.46      205.79      5.04 o 
   4   1  11      712.99      738.57     13.80 o 
   5   1  11      341.19      334.21      9.87 o 
   6   1  11      214.21      198.09      9.45 o 
   7   1  11      340.80      369.96     15.80 o 
   8   1  11       48.04       45.12      9.69 o 
  -9   2  11        2.28        2.06     12.76 o 
  -8   2  11      146.59      171.10     12.25 o 
  -7   2  11      457.53      501.32     16.35 o 
  -6   2  11        7.30        9.22      4.03 o 
  -5   2  11      884.92      846.07     18.92 o 
  -4   2  11      937.38      878.05     14.51 o 
  -3   2  11      489.48      492.00      9.19 o 
  -2   2  11     5738.93     5997.57     57.93 o 
  -1   2  11     2006.44     1678.82     20.36 o 
   0   2  11     2940.97     2930.87     28.23 o 
   1   2  11      671.23      676.79      8.47 o 
   2   2  11      345.37      284.96      5.19 o 
   3   2  11       40.28       42.26      2.87 o 
   4   2  11     1004.81     1009.09     15.82 o 
   5   2  11      499.52      462.03     11.54 o 
   6   2  11        8.84       14.08      3.98 o 
   7   2  11      155.49      180.80     10.00 o 
   8   2  11        4.94       -7.58     10.89 o 
   9   2  11        0.88       -0.09     11.03 o 
  -9   3  11      290.72      285.79     23.69 o 
  -8   3  11      363.24      391.73     17.62 o 
  -7   3  11      225.34      223.46     16.45 o 
  -6   3  11      245.94      247.68     13.13 o 
  -5   3  11      190.59      203.08     10.04 o 
  -4   3  11     8041.60     7919.92     73.56 o 
  -3   3  11     1448.83     1192.59     17.44 o 
  -2   3  11     4200.11     4266.77     45.86 o 
  -1   3  11      206.73      197.49      4.88 o 
   0   3  11        1.44        4.43      1.49 o 
   1   3  11      745.13      774.09      9.33 o 
   2   3  11      121.68      104.47      3.51 o 
   3   3  11    12693.97    12167.02     97.76 o 
   4   3  11      977.43      957.31     15.34 o 
   5   3  11      356.01      332.42      9.83 o 
   6   3  11        2.29       -0.49      3.37 o 
   7   3  11      321.78      321.71     14.38 o 
   8   3  11      139.47      153.24     18.03 o 
   9   3  11        7.47       10.27     10.00 o 
  -9   4  11        1.37       -1.75      8.15 o 
  -8   4  11      379.50      374.61     16.52 o 
  -7   4  11       11.74        5.47      4.60 o 
  -6   4  11       88.27       86.06      7.57 o 
  -5   4  11      274.62      283.21     10.49 o 
  -4   4  11     2414.73     2331.52     26.67 o 
  -3   4  11        6.57        4.84      1.76 o 
  -2   4  11      141.77      146.90      4.78 o 
  -1   4  11     1128.72     1027.85     12.27 o 
   0   4  11      103.75      114.17      4.07 o 
   1   4  11     1384.27     1504.08     16.50 o 
   2   4  11       66.44       70.35      2.99 o 
   3   4  11     2266.35     2343.53     25.79 o 
   4   4  11      222.24      228.21      8.42 o 
   5   4  11       24.82       29.94      4.57 o 
   6   4  11        0.38        4.91      3.82 o 
   7   4  11      226.04      227.00     17.86 o 
   8   4  11       71.25       69.32     11.03 o 
   9   4  11       38.33       48.58     17.93 o 
  -9   5  11       18.13       32.97     14.85 o 
  -8   5  11      375.79      381.06     17.36 o 
  -7   5  11       43.32       43.52      7.31 o 
  -6   5  11      178.89      185.34     10.76 o 
  -5   5  11      755.94      673.44     16.51 o 
  -4   5  11       13.98       24.59      2.65 o 
  -3   5  11     1265.35     1238.01     17.02 o 
  -2   5  11      554.73      588.44      9.49 o 
  -1   5  11     4508.47     5091.31     49.85 o 
   0   5  11     2482.65     2257.86     26.39 o 
   1   5  11      635.43      679.37      9.17 o 
   2   5  11      449.48      414.72      6.51 o 
   3   5  11        8.14        8.91      2.85 o 
   4   5  11      291.66      251.67      8.89 o 
   5   5  11       36.21       40.84      5.05 o 
   6   5  11      114.28      108.28     10.80 o 
   7   5  11      185.40      235.30     13.42 o 
   8   5  11        1.78       11.79      9.56 o 
   9   5  11        0.00      -12.68     12.68 o 
  -9   6  11       30.27       26.14     15.21 o 
  -8   6  11       17.76       27.01      7.81 o 
  -7   6  11       15.40       14.45      5.28 o 
  -6   6  11      163.96      149.94      9.73 o 
  -5   6  11       83.59      104.09      5.82 o 
  -4   6  11      531.17      472.76     11.69 o 
  -3   6  11       35.52       50.11      3.76 o 
  -2   6  11        0.84       -0.06      1.44 o 
  -1   6  11     1489.56     1631.37     18.24 o 
   0   6  11      824.53      937.90     13.25 o 
   1   6  11      575.90      634.25      8.89 o 
   2   6  11       62.46       86.88      3.86 o 
   3   6  11      294.20      309.63      6.88 o 
   4   6  11      105.91       90.55      5.35 o 
   5   6  11       19.01       14.31      4.77 o 
   6   6  11       35.20       31.55      5.31 o 
   7   6  11       11.73       10.26      5.11 o 
   8   6  11       11.37       18.80     10.28 o 
  -9   7  11       17.22        3.15     13.02 o 
  -8   7  11      178.96      189.62     15.19 o 
  -7   7  11      224.73      242.41     13.29 o 
  -6   7  11       19.97       28.88      5.22 o 
  -5   7  11      284.67      282.71     10.19 o 
  -4   7  11      246.06      267.91      9.19 o 
  -3   7  11      296.28      289.02      9.04 o 
  -2   7  11      136.65      159.77      5.31 o 
  -1   7  11     2978.65     2975.45     33.30 o 
   0   7  11     3129.94     2987.07     34.01 o 
   1   7  11      280.47      299.01      6.55 o 
   2   7  11      171.48      167.40      5.70 o 
   3   7  11       28.96       26.49      3.11 o 
   4   7  11      185.76      175.64      8.02 o 
   5   7  11       19.28       18.85      4.24 o 
   6   7  11      143.21      154.39      9.54 o 
   7   7  11       94.62      115.02     11.47 o 
   8   7  11       58.39       44.31     12.15 o 
  -9   8  11       28.79       34.37     16.37 o 
  -8   8  11       56.73       56.68      9.13 o 
  -7   8  11      100.20      103.74     12.02 o 
  -6   8  11        7.23        7.89      3.85 o 
  -5   8  11     2231.09     2151.75     32.22 o 
  -4   8  11       50.27       43.32      4.09 o 
  -3   8  11      907.28      830.42     14.65 o 
  -2   8  11      806.30      824.96     13.84 o 
  -1   8  11      642.62      629.37      9.73 o 
   0   8  11      761.22      787.08     11.92 o 
   1   8  11        5.23        3.49      1.89 o 
   2   8  11      329.99      355.24      7.42 o 
   3   8  11      468.41      491.49     10.52 o 
   4   8  11       75.37       68.25      5.52 o 
   5   8  11      262.95      273.55     14.96 o 
   6   8  11      131.86      156.03     11.42 o 
   7   8  11        0.02        0.52      4.92 o 
   8   8  11        2.39       -0.76     10.61 o 
  -9   9  11      167.81      149.15     26.03 o 
  -8   9  11      372.50      420.66     24.89 o 
  -7   9  11        2.76        7.70      5.62 o 
  -6   9  11        1.45       -3.79      3.79 o 
  -5   9  11        9.21       10.13      3.71 o 
  -4   9  11     3436.17     3306.96     49.12 o 
  -3   9  11     2450.10     2351.20     32.10 o 
  -2   9  11      120.01      107.77      5.65 o 
  -1   9  11     1048.12     1038.44     14.19 o 
   0   9  11      338.87      359.20      8.13 o 
   1   9  11       11.38       10.97      2.21 o 
   2   9  11      810.65      780.66     12.79 o 
   3   9  11     2623.02     2515.75     32.57 o 
   4   9  11     2286.29     2158.60     30.43 o 
   5   9  11       27.92       28.51      4.78 o 
   6   9  11       63.16       70.66      7.19 o 
   7   9  11       53.23       51.88      7.25 o 
   8   9  11       28.91       41.78     12.13 o 
  -9  10  11       18.58       22.47     14.26 o 
  -8  10  11       78.03       78.95     10.67 o 
  -7  10  11      617.77      599.86     21.79 o 
  -6  10  11       35.78       22.53      5.35 o 
  -5  10  11      355.05      364.32     13.71 o 
  -4  10  11      808.82      854.35     27.93 o 
  -3  10  11      115.31      134.25      7.31 o 
  -2  10  11      131.72      131.75      5.83 o 
  -1  10  11     1115.69     1119.93     14.39 o 
   0  10  11      266.36      258.40      6.08 o 
   1  10  11     1013.45      947.29     15.38 o 
   2  10  11     1538.11     1555.54     22.10 o 
   3  10  11     1189.37     1147.67     18.76 o 
   4  10  11      407.33      434.72     11.56 o 
   5  10  11      141.93      123.10     11.05 o 
   6  10  11        6.75       14.36      4.96 o 
   7  10  11      345.79      366.54     17.38 o 
   8  10  11      181.52      163.37     19.24 o 
  -9  11  11        4.77        3.90     12.30 o 
  -8  11  11      125.85      144.45     23.78 o 
  -7  11  11      344.55      384.90     17.57 o 
  -6  11  11      189.21      207.99     14.41 o 
  -5  11  11      975.61      968.13     19.28 o 
  -4  11  11      796.44      758.97     17.56 o 
  -3  11  11       86.10       72.06      6.66 o 
  -2  11  11       54.27       75.87      4.76 o 
  -1  11  11     3863.47     3746.95     39.61 o 
   0  11  11     3494.43     3239.70     35.50 o 
   1  11  11     2265.26     2190.66     30.46 o 
   2  11  11       14.32       26.68      3.18 o 
   3  11  11       13.59       10.97      4.09 o 
   4  11  11      207.71      201.31      9.06 o 
   5  11  11      110.38      105.21      7.79 o 
   6  11  11      131.45      142.12     11.52 o 
   7  11  11      210.98      229.74     17.57 o 
   8  11  11        3.83       14.95     10.05 o 
  -9  12  11       55.08       36.36     17.11 o 
  -8  12  11       36.29        4.82     11.91 o 
  -7  12  11       98.58      125.87     15.04 o 
  -6  12  11        1.39        4.52      3.74 o 
  -5  12  11       52.32       44.51      5.28 o 
  -4  12  11       90.74      117.26      7.95 o 
  -3  12  11      305.99      302.84      8.80 o 
  -2  12  11      179.82      185.03      6.52 o 
  -1  12  11      589.65      567.74     11.30 o 
   0  12  11      567.91      595.68     11.34 o 
   1  12  11       66.64       77.63      4.97 o 
   2  12  11        9.87       18.11      2.94 o 
   3  12  11     1672.48     1519.65     27.44 o 
   4  12  11      365.00      348.77     10.43 o 
   5  12  11      143.74      108.04      8.09 o 
   6  12  11      213.71      240.12     12.45 o 
   7  12  11      127.92      139.83     18.93 o 
   8  12  11       47.11       43.55     12.57 o 
  -9  13  11       16.56       22.44     14.24 o 
  -8  13  11        7.72       25.05     14.42 o 
  -7  13  11      101.74      115.94     11.98 o 
  -6  13  11      211.14      225.19     11.14 o 
  -5  13  11      212.12      242.95     10.95 o 
  -4  13  11      342.77      351.88     14.31 o 
  -3  13  11      192.39      191.99      9.47 o 
  -2  13  11      401.25      397.30      7.97 o 
  -1  13  11      730.36      718.56     12.27 o 
   0  13  11     3870.62     3642.77     43.66 o 
   1  13  11     1618.79     1515.58     22.31 o 
   2  13  11        7.02        9.27      2.83 o 
   3  13  11       59.18       50.47      4.83 o 
   4  13  11      108.25      105.44      6.94 o 
   5  13  11        2.18        7.57      4.29 o 
   6  13  11      212.43      261.23     13.25 o 
   7  13  11       41.06       46.35     15.47 o 
   8  13  11       28.78       30.75     11.79 o 
  -8  14  11       21.35       54.90     17.33 o 
  -7  14  11       47.07       70.60     26.51 o 
  -6  14  11        3.05        0.28      3.74 o 
  -5  14  11       79.49       55.48      5.95 o 
  -4  14  11      392.61      309.31     20.90 o 
  -3  14  11       84.71       91.17      6.99 o 
  -2  14  11     1883.30     1850.55     30.01 o 
  -1  14  11      784.54      831.78     31.68 o 
   0  14  11      732.74      709.06     14.12 o 
   1  14  11       11.72        3.14      2.76 o 
   2  14  11        1.08        2.61      2.72 o 
   3  14  11      148.68      164.70      7.95 o 
   4  14  11      606.69      598.87     14.23 o 
   5  14  11      910.32      838.10     19.62 o 
   6  14  11        0.83        2.23      4.44 o 
   7  14  11        4.19        2.42      8.45 o 
   8  14  11       37.66       32.68     17.44 o 
  -8  15  11      144.88      139.22     24.84 o 
  -7  15  11       36.98       37.31      7.73 o 
  -6  15  11       64.15       71.28      7.20 o 
  -5  15  11        1.43        1.78      3.54 o 
  -4  15  11      347.85      344.81     12.46 o 
  -3  15  11     2229.65     2158.66     41.46 o 
  -2  15  11       58.23       59.45      4.59 o 
  -1  15  11       16.12       20.72      4.45 o 
   0  15  11        1.85        4.99      3.74 o 
   1  15  11      113.25      127.57      7.07 o 
   2  15  11      699.41      670.43     15.08 o 
   3  15  11      600.51      625.74     13.90 o 
   4  15  11      481.97      445.44     15.62 o 
   5  15  11        0.15        1.58      4.08 o 
   6  15  11        1.74        3.14      4.79 o 
   7  15  11       77.83       81.38     23.84 o 
  -8  16  11        9.01       12.98     12.55 o 
  -7  16  11      221.18      170.69     16.29 o 
  -6  16  11       63.37       47.10      7.17 o 
  -5  16  11      118.80      131.21      8.74 o 
  -4  16  11       21.93       25.85      5.08 o 
  -3  16  11      191.18      220.50     12.42 o 
  -2  16  11      482.83      467.08     13.25 o 
  -1  16  11       34.36       30.24      9.05 o 
   0  16  11      612.00      607.33     11.98 o 
   1  16  11        0.06       -0.58      2.65 o 
   2  16  11      658.13      625.77     14.93 o 
   3  16  11      205.15      209.76      9.37 o 
   4  16  11       36.31       34.76      5.45 o 
   5  16  11        0.94        1.68      4.05 o 
   6  16  11        2.69        2.14      6.12 o 
   7  16  11      466.33      493.23     38.12 o 
  -8  17  11       21.61       24.88     16.32 o 
  -7  17  11       61.97       46.40      9.10 o 
  -6  17  11        3.71        0.08      4.76 o 
  -5  17  11      381.13      391.15     20.31 o 
  -4  17  11       59.52       49.30      8.69 o 
  -3  17  11       24.79       27.17      5.67 o 
  -2  17  11       49.94       41.63      4.86 o 
  -1  17  11      159.98      166.90      9.36 o 
   0  17  11       70.28       76.32      5.07 o 
   1  17  11      245.25      216.74      9.39 o 
   2  17  11        2.27        4.46      3.19 o 
   3  17  11        5.53        8.16      3.44 o 
   4  17  11        1.80       -0.87      3.55 o 
   5  17  11       65.76       85.70      8.07 o 
   6  17  11       20.41       14.26      9.19 o 
   7  17  11       22.82       28.68     11.08 o 
  -8  18  11        1.24       15.59     14.55 o 
  -7  18  11        7.07        8.89      7.09 o 
  -6  18  11        3.12       -2.75      4.66 o 
  -5  18  11       66.78       69.74      8.18 o 
  -4  18  11        0.04        1.40      4.63 o 
  -3  18  11       10.90       12.77      6.00 o 
  -2  18  11        8.50       15.98      3.88 o 
  -1  18  11      402.35      413.12     15.96 o 
   0  18  11       40.97       32.99      5.22 o 
   1  18  11        0.16        5.21      3.15 o 
   2  18  11       25.37       17.25      4.40 o 
   3  18  11       98.13      109.43      8.00 o 
   4  18  11       26.55       25.93      4.81 o 
   5  18  11       48.54       41.24      6.35 o 
   6  18  11       63.20       51.77     12.10 o 
   7  18  11        0.51       21.06     10.12 o 
  -7  19  11       82.38      102.39     15.98 o 
  -6  19  11        3.06       10.06      5.49 o 
  -5  19  11        1.52       -2.91      4.53 o 
  -4  19  11       17.73        7.98      7.09 o 
  -3  19  11        4.18       16.06      6.34 o 
  -2  19  11       63.03       67.67      6.56 o 
  -1  19  11        5.98        7.66      3.80 o 
   0  19  11      252.04      264.69     10.24 o 
   1  19  11       39.70       47.92      5.17 o 
   2  19  11      100.27      104.80      7.52 o 
   3  19  11       10.06        8.82      4.32 o 
   4  19  11        1.48       11.48      4.94 o 
   5  19  11       18.85        9.42      6.28 o 
   6  19  11        3.86        1.43      8.41 o 
  -7  20  11       35.43       40.50      9.56 o 
  -6  20  11        9.03        2.59      8.30 o 
  -5  20  11      202.14      193.03     14.80 o 
  -4  20  11        0.01       -3.88      6.79 o 
  -3  20  11        8.89        8.17      8.93 o 
  -2  20  11       51.61       39.48      5.54 o 
  -1  20  11      675.54      643.56     22.15 o 
   0  20  11       30.41       41.89      5.59 o 
   1  20  11        0.95        3.95      3.80 o 
   2  20  11        1.02       -0.59      3.27 o 
   3  20  11       63.85       70.02      7.00 o 
   4  20  11      127.60      143.84     11.16 o 
   5  20  11       46.47       69.94     12.62 o 
   6  20  11       79.64       94.00     15.26 o 
  -7  21  11        1.26       11.03      7.67 o 
  -6  21  11       49.02       61.91     10.21 o 
  -5  21  11       52.59       53.57     12.03 o 
  -4  21  11      145.71      152.41     53.76 o 
  -3  21  11      144.52      124.05     20.42 o 
  -2  21  11       74.31      104.64      9.51 o 
  -1  21  11      277.11      298.11     13.33 o 
   0  21  11       30.99       29.55      6.53 o 
   1  21  11      207.42      220.25     11.97 o 
   2  21  11        0.14        1.58      5.09 o 
   3  21  11      427.08      445.70     21.65 o 
   4  21  11       74.52      100.57      9.79 o 
   5  21  11        5.85        9.39      8.69 o 
   6  21  11        3.57        4.28      8.89 o 
  -6  22  11       66.81       77.69     14.10 o 
  -5  22  11       34.88       56.11     12.53 o 
  -4  22  11       46.00       49.99     11.61 o 
  -3  22  11       32.89       74.39     17.20 o 
  -2  22  11        0.73        2.81      8.84 o 
  -1  22  11       44.63       20.17      7.21 o 
   0  22  11       15.43       16.56      7.52 o 
   1  22  11     1050.97     1015.13     50.81 o 
   2  22  11      221.65      280.37     16.71 o 
   3  22  11       14.04       18.79      5.94 o 
   4  22  11      148.09      187.99     15.24 o 
   5  22  11       22.40       32.72     10.99 o 
   6  22  11       10.17        2.76     23.00 o 
  -6  23  11       90.39       90.22     22.84 o 
  -5  23  11       33.35       33.32     11.09 o 
  -4  23  11       38.03       22.70     19.26 o 
  -3  23  11        8.24        9.37     11.10 o 
  -2  23  11       61.60       46.28     15.08 o 
  -1  23  11        0.02        5.85      6.92 o 
   0  23  11      104.38      136.16     14.73 o 
   1  23  11       40.47       57.10     10.44 o 
   2  23  11       13.75       20.25      6.90 o 
   3  23  11       55.62       79.79     20.59 o 
   4  23  11       16.31       12.64      9.23 o 
   5  23  11       34.70       52.56     17.29 o 
  -6  24  11       15.99       13.81     10.11 o 
  -5  24  11       10.12        8.53      9.51 o 
  -4  24  11       15.75       18.29     10.10 o 
  -3  24  11        0.07       -1.98     10.51 o 
  -2  24  11       82.71       72.24     17.31 o 
  -1  24  11        1.73        1.11      6.45 o 
   0  24  11       83.98       94.64     13.08 o 
   1  24  11       29.76       53.98     11.07 o 
   2  24  11        0.74        1.44      7.94 o 
   3  24  11      148.83      203.09     24.62 o 
   4  24  11      129.27      170.17     27.54 o 
   5  24  11       54.01       47.49     12.93 o 
  -5  25  11       11.83       11.91      9.77 o 
  -4  25  11       11.44       21.03     10.69 o 
  -3  25  11       46.37       51.15     11.74 o 
  -2  25  11       10.05        6.13      7.37 o 
  -1  25  11       12.17       20.39      8.49 o 
   0  25  11        7.64       27.84      9.10 o 
   1  25  11        6.89       15.23      7.91 o 
   2  25  11       45.04       45.54     11.34 o 
   3  25  11       30.85       44.72     12.72 o 
   4  25  11       59.82       83.32     21.51 o 
  -5  26  11        9.09        7.35      9.50 o 
  -4  26  11       12.17       31.76     10.98 o 
  -3  26  11        9.09        5.49     16.44 o 
  -2  26  11       13.89       -1.30      9.95 o 
  -1  26  11      278.78      263.22     31.45 o 
   0  26  11        4.95       -1.20     10.61 o 
   1  26  11       12.90        9.89     12.57 o 
   2  26  11       15.90       29.17     10.16 o 
   3  26  11       36.84       68.14     18.73 o 
   4  26  11       32.03       43.57     18.06 o 
  -4  27  11       15.87        7.02      9.91 o 
  -3  27  11       23.99       25.51     10.55 o 
  -2  27  11       44.66       60.61     16.90 o 
  -1  27  11      172.16      186.29     26.79 o 
   0  27  11        1.75      -10.39     10.39 o 
   1  27  11       26.59       17.20     12.67 o 
   2  27  11        1.13       17.08     13.84 o 
   3  27  11       30.89       62.70     18.46 o 
  -3  28  11       47.11       49.65     13.36 o 
  -2  28  11       15.10       28.21     14.54 o 
  -1  28  11        0.09       -8.87     10.43 o 
   0  28  11        1.57       -8.05     10.99 o 
   1  28  11       32.00       23.81     14.89 o 
   2  28  11        5.15        6.73     12.55 o 
  -2  29  11      121.33      106.49     16.38 o 
  -1  29  11       68.78       91.29     21.18 o 
   0  29  11        0.03        6.31     12.48 o 
   1  29  11        8.74       18.53     14.99 o 
  -9   0  12      208.23      240.00     31.23 o 
  -8   0  12        3.00        9.12      8.15 o 
  -7   0  12       41.66       50.31      9.94 o 
  -6   0  12      145.48      123.42     12.50 o 
  -5   0  12      144.16      161.99     12.98 o 
  -4   0  12     6325.21     6188.88    123.70 o 
  -3   0  12     4937.84     4498.38    100.73 o 
  -2   0  12    11000.40    10962.43    136.01 o 
  -1   0  12      322.59      402.80     11.10 o 
   0   0  12        4.84       -2.09      2.09 o 
   1   0  12     2410.85     2497.86     31.80 o 
   2   0  12     5277.74     5204.55     62.25 o 
   3   0  12    11733.27    11219.54    128.34 o 
   4   0  12     8018.52     7739.02    119.80 o 
   5   0  12       64.38       47.44      6.88 o 
   6   0  12        0.13        4.05      7.07 o 
   7   0  12       26.12       24.49      7.72 o 
   8   0  12      435.89      480.28     46.14 o 
  -9   1  12      128.42      140.06     17.44 o 
  -8   1  12      269.17      270.50     15.27 o 
  -7   1  12       98.88      106.74      8.98 o 
  -6   1  12      127.96      137.98      9.34 o 
  -5   1  12     1589.79     1598.22     28.97 o 
  -4   1  12     1363.79     1421.86     18.28 o 
  -3   1  12        2.50       13.32      2.93 o 
  -2   1  12     1725.98     1676.57     17.42 o 
  -1   1  12     7190.15     7313.70     75.28 o 
   0   1  12      922.78     1085.40     11.90 o 
   1   1  12       86.92       60.48      2.55 o 
   2   1  12     2876.10     2786.96     26.82 o 
   3   1  12      234.07      240.02      6.92 o 
   4   1  12      670.12      674.92     13.50 o 
   5   1  12      172.63      162.23      8.04 o 
   6   1  12       46.17       49.67      5.55 o 
   7   1  12      404.91      457.74     13.91 o 
   8   1  12       76.80       80.68     11.42 o 
  -9   2  12        0.00       -7.08      7.56 o 
  -8   2  12        2.54        7.68      5.62 o 
  -7   2  12      243.55      274.85     14.10 o 
  -6   2  12      350.23      342.23     12.61 o 
  -5   2  12       87.52       86.40      6.97 o 
  -4   2  12       15.81        8.63      2.45 o 
  -3   2  12      299.59      305.91      7.60 o 
  -2   2  12      153.77      150.88      4.01 o 
  -1   2  12     4667.05     4488.38     48.35 o 
   0   2  12    18732.77    18966.58    164.70 o 
   1   2  12     1982.51     1788.79     17.04 o 
   2   2  12      826.87      845.25     10.25 o 
   3   2  12      885.56      851.09     13.11 o 
   4   2  12     1489.82     1358.85     20.84 o 
   5   2  12      529.55      521.72     12.44 o 
   6   2  12      418.37      449.98     13.33 o 
   7   2  12     1335.90     1380.69     25.08 o 
   8   2  12       69.30       81.71     11.63 o 
  -9   3  12        1.14       26.15     18.45 o 
  -8   3  12        5.07       12.43      5.95 o 
  -7   3  12       46.61       59.15      7.22 o 
  -6   3  12      313.36      291.75     13.76 o 
  -5   3  12      585.09      587.39     18.64 o 
  -4   3  12      312.05      262.31      6.35 o 
  -3   3  12       63.46       69.44      3.50 o 
  -2   3  12     1378.92     1503.81     18.68 o 
  -1   3  12      317.62      330.94      6.30 o 
   0   3  12       34.95       68.80      3.04 o 
   1   3  12      310.81      302.23      5.28 o 
   2   3  12      203.40      196.32      4.72 o 
   3   3  12       46.74       62.48      3.41 o 
   4   3  12       36.90       17.95      3.65 o 
   5   3  12      116.69      114.88      7.38 o 
   6   3  12       46.79       51.92      5.62 o 
   7   3  12       28.32       27.50      6.21 o 
   8   3  12        9.19        7.32      7.49 o 
  -9   4  12        0.03        7.13      9.05 o 
  -8   4  12        3.43        5.01      5.52 o 
  -7   4  12        4.08        8.61      4.58 o 
  -6   4  12       36.26       31.56      5.24 o 
  -5   4  12      827.34      715.83     17.18 o 
  -4   4  12        6.88        3.78      1.91 o 
  -3   4  12        1.19        8.20      4.14 o 
  -2   4  12      236.68      303.05      8.14 o 
  -1   4  12     4926.22     4853.97     52.22 o 
   0   4  12     7505.20     6900.95     72.42 o 
   1   4  12      728.84      785.31      9.27 o 
   2   4  12      141.10      160.78      4.27 o 
   3   4  12      257.15      239.93      7.64 o 
   4   4  12      112.45      117.36      7.18 o 
   5   4  12      591.44      567.27     14.29 o 
   6   4  12      175.42      134.34      8.99 o 
   7   4  12      292.20      290.58     15.44 o 
   8   4  12       89.84       99.61     12.42 o 
  -9   5  12        0.75        2.22     12.59 o 
  -8   5  12      173.80      193.04     13.07 o 
  -7   5  12      180.96      182.78     20.07 o 
  -6   5  12      166.83      137.42      9.17 o 
  -5   5  12      206.56      190.71     12.51 o 
  -4   5  12     2142.67     1988.41     23.64 o 
  -3   5  12      519.24      590.84     10.28 o 
  -2   5  12       44.04       64.74      3.37 o 
  -1   5  12     1962.01     1889.90     20.69 o 
   0   5  12      272.58      289.35      5.29 o 
   1   5  12      142.07      175.31      4.33 o 
   2   5  12      793.08      741.50     10.10 o 
   3   5  12       26.83       29.02      2.89 o 
   4   5  12      342.59      306.37     11.49 o 
   5   5  12        4.44        2.84      3.68 o 
   6   5  12      108.30      112.66      8.32 o 
   7   5  12      144.86      137.76      9.99 o 
   8   5  12       39.26       41.15     14.41 o 
  -9   6  12      100.15      123.57     24.96 o 
  -8   6  12        3.73        6.46      6.39 o 
  -7   6  12       15.26       16.29      5.34 o 
  -6   6  12      404.01      431.55     14.17 o 
  -5   6  12       73.81       65.75      6.23 o 
  -4   6  12     2647.81     2609.84     35.58 o 
  -3   6  12      631.99      508.81     10.37 o 
  -2   6  12       19.65       29.70      2.81 o 
  -1   6  12      638.62      828.53     12.11 o 
   0   6  12      263.27      287.16      6.40 o 
   1   6  12       43.30       45.94      2.62 o 
   2   6  12      186.32      188.02      5.30 o 
   3   6  12     5526.62     5414.99     52.45 o 
   4   6  12     2788.79     2797.32     36.63 o 
   5   6  12      147.54      132.28      8.28 o 
   6   6  12       63.76       62.07      6.79 o 
   7   6  12        8.47        8.00      5.17 o 
   8   6  12      144.98      181.22     19.80 o 
  -9   7  12       61.82       59.11     18.53 o 
  -8   7  12      401.21      434.44     24.19 o 
  -7   7  12      275.57      308.40     26.72 o 
  -6   7  12        6.48        4.70      3.89 o 
  -5   7  12      118.52      103.94      6.01 o 
  -4   7  12       61.23       39.05      5.90 o 
  -3   7  12      119.64      161.13      6.29 o 
  -2   7  12      980.09     1107.29     15.43 o 
  -1   7  12      770.55      696.29      9.75 o 
   0   7  12      301.74      286.73      6.02 o 
   1   7  12       64.24       74.44      3.82 o 
   2   7  12     1073.36     1123.96     15.46 o 
   3   7  12      528.41      456.60      9.51 o 
   4   7  12       85.52       94.92      6.23 o 
   5   7  12      126.32      130.40      8.40 o 
   6   7  12        5.57        3.75      4.19 o 
   7   7  12       65.97       63.93      9.84 o 
   8   7  12      135.09      116.89     16.91 o 
  -9   8  12       14.68       16.94     14.90 o 
  -8   8  12        0.03       10.96      7.56 o 
  -7   8  12        1.84        8.72      6.02 o 
  -6   8  12      332.72      298.96     12.20 o 
  -5   8  12      404.58      393.13     10.80 o 
  -4   8  12        2.32        4.97      2.80 o 
  -3   8  12      121.64      109.71      5.65 o 
  -2   8  12        0.25        2.08      1.87 o 
  -1   8  12     1923.22     1838.72     22.36 o 
   0   8  12     4849.12     4886.95     53.45 o 
   1   8  12      337.62      324.29      6.60 o 
   2   8  12      376.36      369.95      7.82 o 
   3   8  12      169.36      160.11      7.18 o 
   4   8  12     1342.38     1276.89     21.10 o 
   5   8  12       79.38       70.68      6.55 o 
   6   8  12      179.64      176.99     10.91 o 
   7   8  12      345.54      363.39     15.80 o 
   8   8  12        0.01        0.04      8.65 o 
  -9   9  12      135.94      129.46     25.24 o 
  -8   9  12       44.51       43.87     18.83 o 
  -7   9  12       28.92       20.58      9.89 o 
  -6   9  12       17.90       16.42      5.43 o 
  -5   9  12       73.85       67.93      6.62 o 
  -4   9  12      947.97      880.29     20.52 o 
  -3   9  12       52.87       61.10      3.37 o 
  -2   9  12      172.35      162.79      6.90 o 
  -1   9  12      382.13      398.96      7.61 o 
   0   9  12     1477.70     1488.64     21.50 o 
   1   9  12      133.06      141.53      7.50 o 
   2   9  12      469.62      471.54      9.54 o 
   3   9  12      140.52      128.37      8.61 o 
   4   9  12      143.24      115.63      7.06 o 
   5   9  12       65.06       80.08      6.88 o 
   6   9  12        3.32        1.35      4.28 o 
   7   9  12        3.60        5.37      5.08 o 
   8   9  12       45.67       59.53     16.12 o 
  -9  10  12        7.85       23.89     15.07 o 
  -8  10  12        2.72        2.97      7.33 o 
  -7  10  12      276.67      290.82     22.27 o 
  -6  10  12       22.52       23.18      5.90 o 
  -5  10  12       32.11       46.31      4.61 o 
  -4  10  12        4.85       16.04      3.45 o 
  -3  10  12        5.75        3.27      1.64 o 
  -2  10  12      530.73      464.21      9.97 o 
  -1  10  12     2477.32     2352.39     27.94 o 
   0  10  12     2560.16     2496.44     30.14 o 
   1  10  12     2201.78     2128.71     28.19 o 
   2  10  12       52.67       44.10      3.70 o 
   3  10  12      450.37      412.13     10.44 o 
   4  10  12      121.35      129.51      7.37 o 
   5  10  12      210.43      220.73     12.65 o 
   6  10  12      316.08      373.46     13.65 o 
   7  10  12      361.97      427.97     15.58 o 
   8  10  12       89.63       92.04     18.29 o 
  -9  11  12        7.16       14.14     14.16 o 
  -8  11  12      138.73      176.76     26.63 o 
  -7  11  12      130.87      152.34     16.78 o 
  -6  11  12      544.81      470.14     13.47 o 
  -5  11  12      304.04      286.15     10.48 o 
  -4  11  12     5699.88     5495.85     68.42 o 
  -3  11  12       28.28       41.07      4.51 o 
  -2  11  12        7.31        4.87      2.64 o 
  -1  11  12     1054.15     1026.88     15.21 o 
   0  11  12     1712.51     1580.06     19.97 o 
   1  11  12     1317.46     1364.10     21.24 o 
   2  11  12      108.52      109.29      5.48 o 
   3  11  12      434.06      381.14     16.06 o 
   4  11  12      239.31      244.02     10.03 o 
   5  11  12      108.38      121.17      8.70 o 
   6  11  12        3.50        3.72      4.40 o 
   7  11  12       73.92       80.35     20.95 o 
   8  11  12       70.48       96.25     15.82 o 
  -9  12  12       73.47       83.01     22.23 o 
  -8  12  12       45.20       46.07     16.28 o 
  -7  12  12       19.18       33.31     11.61 o 
  -6  12  12      638.93      584.55     15.55 o 
  -5  12  12      129.20      135.17      8.15 o 
  -4  12  12     2088.48     1974.49     33.96 o 
  -3  12  12      758.91      750.43     14.80 o 
  -2  12  12     2490.67     2414.08     60.67 o 
  -1  12  12      132.02      138.78      5.35 o 
   0  12  12      408.99      374.99     11.31 o 
   1  12  12      254.71      200.67      8.42 o 
   2  12  12      869.41      819.10     14.06 o 
   3  12  12     3939.15     3795.05     44.41 o 
   4  12  12     1094.72     1027.83     20.17 o 
   5  12  12       10.61        4.66      4.07 o 
   6  12  12        2.47       -0.87      4.39 o 
   7  12  12        7.28       22.09     10.01 o 
   8  12  12      150.52      183.03     20.55 o 
  -8  13  12      737.05      727.38     46.37 o 
  -7  13  12       68.74       57.79     11.03 o 
  -6  13  12       85.80       70.81      7.69 o 
  -5  13  12      105.07      131.57      8.34 o 
  -4  13  12       31.29       65.79      6.48 o 
  -3  13  12     1189.99      975.55     20.18 o 
  -2  13  12      803.45      746.13     16.00 o 
  -1  13  12     2359.31     2260.40     30.80 o 
   0  13  12      692.26      640.83     16.99 o 
   1  13  12      228.74      183.12      7.39 o 
   2  13  12      193.55      151.92      6.70 o 
   3  13  12      108.67      118.42      6.82 o 
   4  13  12      492.62      485.45     12.77 o 
   5  13  12      231.35      230.32     11.66 o 
   6  13  12       32.48       42.38      6.68 o 
   7  13  12       52.07       66.82     13.31 o 
   8  13  12       90.55      113.27     16.90 o 
  -8  14  12       84.04       80.13     20.59 o 
  -7  14  12        2.25       10.90      7.64 o 
  -6  14  12      179.81      163.96     14.86 o 
  -5  14  12        0.47        3.53      4.32 o 
  -4  14  12       30.31       29.98      5.04 o 
  -3  14  12       28.98       27.72      5.34 o 
  -2  14  12      951.93      952.51     16.69 o 
  -1  14  12     1331.11     1209.25     21.74 o 
   0  14  12     2554.00     2494.12     31.39 o 
   1  14  12      261.50      235.93      8.58 o 
   2  14  12      823.06      733.54     15.93 o 
   3  14  12        5.73        3.91      3.06 o 
   4  14  12      181.37      220.55     10.68 o 
   5  14  12       38.93       44.05      5.99 o 
   6  14  12      256.33      284.74     15.52 o 
   7  14  12      231.09      254.57     58.56 o 
  -8  15  12       23.81       14.12     14.17 o 
  -7  15  12      168.55      171.25     17.89 o 
  -6  15  12       11.30       12.32      5.46 o 
  -5  15  12      215.87      173.53     11.00 o 
  -4  15  12      255.56      248.35     14.19 o 
  -3  15  12       14.41       11.25      4.75 o 
  -2  15  12      152.56      146.39      6.80 o 
  -1  15  12       52.92       40.38      4.39 o 
   0  15  12      415.33      376.20      9.11 o 
   1  15  12       50.96       29.10      4.10 o 
   2  15  12        3.25       17.75      4.10 o 
   3  15  12       80.57       78.29      6.04 o 
   4  15  12       13.77        7.15      4.82 o 
   5  15  12        0.79        5.68      4.20 o 
   6  15  12       25.68       36.51      7.25 o 
   7  15  12        6.39        5.39      8.96 o 
  -8  16  12        5.37       25.91     13.54 o 
  -7  16  12       38.55       40.79     10.51 o 
  -6  16  12        0.76        5.58      8.32 o 
  -5  16  12       58.95       60.76      7.42 o 
  -4  16  12      146.41      141.96     11.09 o 
  -3  16  12      162.96      167.76     14.02 o 
  -2  16  12      113.54      122.71     10.20 o 
  -1  16  12      521.35      560.11     13.69 o 
   0  16  12      494.46      488.71     10.68 o 
   1  16  12        0.16        0.90      2.80 o 
   2  16  12        3.16        1.94      3.08 o 
   3  16  12       15.21       21.99      4.19 o 
   4  16  12        7.69        8.91      3.77 o 
   5  16  12       12.11       20.20      5.88 o 
   6  16  12        3.43        7.00      8.31 o 
   7  16  12       82.73      109.52     17.03 o 
  -8  17  12        0.05        4.60     11.88 o 
  -7  17  12        0.00       -1.82      6.11 o 
  -6  17  12       32.36       39.30      6.95 o 
  -5  17  12      118.97      114.27      9.72 o 
  -4  17  12      923.57      870.36     30.03 o 
  -3  17  12        2.77       16.21      9.68 o 
  -2  17  12       30.82       28.67      4.77 o 
  -1  17  12       85.01       57.15      7.61 o 
   0  17  12       36.99       31.85      4.73 o 
   1  17  12      107.81      103.28      6.79 o 
   2  17  12      147.34      146.09      9.22 o 
   3  17  12       14.92       13.36      3.82 o 
   4  17  12       57.42       58.14      6.76 o 
   5  17  12       44.00       42.44      7.29 o 
   6  17  12       36.67       72.36     13.48 o 
   7  17  12        3.68       11.77      9.64 o 
  -7  18  12        0.41       -1.75      6.40 o 
  -6  18  12      278.54      313.06     19.75 o 
  -5  18  12       60.69       71.32      8.31 o 
  -4  18  12      169.61      158.29     31.74 o 
  -3  18  12        0.82        7.56      8.69 o 
  -2  18  12       23.53       25.36      4.94 o 
  -1  18  12        8.76        8.50      8.14 o 
   0  18  12      477.40      467.09     25.72 o 
   1  18  12       16.06       17.39      3.82 o 
   2  18  12       22.15       16.25      4.21 o 
   3  18  12      264.69      311.55     12.42 o 
   4  18  12       88.33       69.98      7.15 o 
   5  18  12        3.05       -0.62      4.93 o 
   6  18  12        5.13        8.13      8.91 o 
   7  18  12        6.92       14.18     10.04 o 
  -7  19  12        4.38        6.04      7.16 o 
  -6  19  12       99.04      116.93     12.35 o 
  -5  19  12       17.17       28.14      7.45 o 
  -4  19  12       80.10       75.88     16.74 o 
  -3  19  12      587.27      521.49     32.88 o 
  -2  19  12       90.56      109.69     15.68 o 
  -1  19  12       86.87       82.48      7.80 o 
   0  19  12      152.56      140.78     14.09 o 
   1  19  12       61.30       70.95      6.14 o 
   2  19  12       16.81       14.62      4.31 o 
   3  19  12        7.31        6.26      5.26 o 
   4  19  12      209.54      217.17     13.25 o 
   5  19  12       16.12       28.33      8.28 o 
   6  19  12        0.19        6.82      8.50 o 
  -7  20  12        3.88       13.41      7.46 o 
  -6  20  12      157.68      155.78     14.11 o 
  -5  20  12        5.37       -6.82      6.82 o 
  -4  20  12        0.49       12.92      8.19 o 
  -3  20  12        0.20       -1.53      8.75 o 
  -2  20  12       74.90       96.33      8.57 o 
  -1  20  12       57.81       61.57      9.63 o 
   0  20  12      341.45      335.32     14.15 o 
   1  20  12       10.74        3.50      4.04 o 
   2  20  12       28.72       26.51      5.02 o 
   3  20  12      104.34      103.81      9.35 o 
   4  20  12        5.44       11.86      5.79 o 
   5  20  12       31.75       41.37     10.84 o 
   6  20  12        9.60       -3.71      8.04 o 
  -7  21  12      131.19      147.74     14.72 o 
  -6  21  12       53.80       65.64     10.19 o 
  -5  21  12      109.37      101.11     14.53 o 
  -4  21  12      305.33      299.39     22.66 o 
  -3  21  12       32.23       36.21     12.73 o 
  -2  21  12       40.16       51.85      7.00 o 
  -1  21  12        7.43        7.74      4.46 o 
   0  21  12      497.30      459.94     23.32 o 
   1  21  12       22.88       21.36      5.65 o 
   2  21  12      156.49      181.28     13.52 o 
   3  21  12        3.38        6.86      5.15 o 
   4  21  12        1.32        3.64      5.49 o 
   5  21  12        5.33        1.20      8.06 o 
   6  21  12        5.98        1.03     13.28 o 
  -6  22  12       10.13       16.07      9.47 o 
  -5  22  12       51.93       57.14     12.72 o 
  -4  22  12       21.88       26.43      9.50 o 
  -3  22  12       65.91       42.00     14.85 o 
  -2  22  12        0.01        4.69      9.69 o 
  -1  22  12      156.29      155.26     20.39 o 
   0  22  12        0.69        6.41      6.86 o 
   1  22  12        5.58        6.17      8.24 o 
   2  22  12        1.99        3.88      7.12 o 
   3  22  12        1.42        3.56      6.42 o 
   4  22  12       71.80       72.58     10.74 o 
   5  22  12        4.19       12.50      9.32 o 
  -6  23  12      206.73      186.22     20.02 o 
  -5  23  12      109.28      145.89     17.56 o 
  -4  23  12      523.23      545.69     50.20 o 
  -3  23  12      175.72      184.96     25.80 o 
  -2  23  12      100.39      117.63     20.37 o 
  -1  23  12      288.17      241.33     18.83 o 
   0  23  12        1.59        4.84     12.98 o 
   1  23  12      234.32      272.37     32.33 o 
   2  23  12      363.09      406.93     19.78 o 
   3  23  12       96.91       96.15     14.07 o 
   4  23  12       36.10       26.08      9.78 o 
   5  23  12       13.98        6.34      9.15 o 
  -6  24  12       26.53       25.02     16.73 o 
  -5  24  12        3.67        8.23     11.12 o 
  -4  24  12      128.98      139.75     17.45 o 
  -3  24  12       28.11       12.22     12.29 o 
  -2  24  12       56.93       64.99     11.03 o 
  -1  24  12       30.43       41.80      9.76 o 
   0  24  12      467.67      442.82     22.92 o 
   1  24  12       20.98       12.93      7.49 o 
   2  24  12       37.46       51.09      8.82 o 
   3  24  12      217.26      245.72     21.54 o 
   4  24  12        6.12       -3.01     11.57 o 
   5  24  12       20.78       23.70     16.17 o 
  -5  25  12        7.12       10.02      9.96 o 
  -4  25  12       46.43       43.43     20.74 o 
  -3  25  12       79.86       95.85     20.66 o 
  -2  25  12      327.27      322.51     33.03 o 
  -1  25  12      250.84      259.79     20.59 o 
   0  25  12       37.69       44.87     10.22 o 
   1  25  12        6.76        0.06     10.92 o 
   2  25  12       76.63       85.25     13.86 o 
   3  25  12       46.06       60.10     15.89 o 
   4  25  12       71.48       84.74     20.73 o 
  -4  26  12        6.43        8.18      9.81 o 
  -3  26  12      101.04      132.66     24.02 o 
  -2  26  12       20.90       30.00     14.36 o 
  -1  26  12        2.47       -8.75      8.75 o 
   0  26  12       15.32       36.55     15.40 o 
   1  26  12       14.66        6.14     12.33 o 
   2  26  12        1.63        8.56     12.32 o 
   3  26  12       15.64       24.56     10.55 o 
   4  26  12       40.74       30.52     16.61 o 
  -4  27  12        7.70       18.97     10.92 o 
  -3  27  12        0.48       -6.68      6.68 o 
  -2  27  12      151.79      154.75     25.30 o 
  -1  27  12       23.03       25.20     15.08 o 
   0  27  12      102.12       70.22     19.16 o 
   1  27  12        9.13       14.23     14.00 o 
   2  27  12       12.62       30.24     15.11 o 
   3  27  12       14.13       32.46     11.47 o 
  -3  28  12       11.37       29.52     11.23 o 
  -2  28  12        2.40        4.74     11.91 o 
  -1  28  12        0.06       10.11     11.60 o 
   0  28  12        0.11       -7.61     11.36 o 
   1  28  12        3.55       16.59     13.49 o 
   2  28  12       70.58       76.98     19.76 o 
  -2  29  12        0.80       -1.59     11.91 o 
  -1  29  12       12.93       17.44     13.50 o 
   0  29  12       11.57       15.43     13.33 o 
   1  29  12        0.52       -7.86     11.39 o 
  -9   1  13      247.11      278.11     23.58 o 
  -8   1  13      270.56      265.02     17.64 o 
  -7   1  13      116.25      120.77     12.99 o 
  -6   1  13        0.71        9.03      4.07 o 
  -5   1  13     1345.34     1346.20     46.09 o 
  -4   1  13     1375.29     1335.01     18.83 o 
  -3   1  13     3250.81     3062.27     32.25 o 
  -2   1  13     1193.52     1313.74     15.92 o 
  -1   1  13     1337.98     1405.38     20.19 o 
   0   1  13      470.86      412.83      7.28 o 
   1   1  13       99.68      147.01      3.78 o 
   2   1  13       45.54       37.87      2.52 o 
   3   1  13      621.21      630.06      9.31 o 
   4   1  13      173.80      191.20      8.10 o 
   5   1  13        0.03        4.27      3.11 o 
   6   1  13      563.98      544.77     14.01 o 
   7   1  13      239.82      222.02     11.18 o 
   8   1  13        7.08       16.42      8.61 o 
  -9   2  13        0.31        4.11      8.63 o 
  -8   2  13      519.44      528.06     26.00 o 
  -7   2  13        4.30       10.99      5.06 o 
  -6   2  13        1.75       10.10      3.90 o 
  -5   2  13     1546.49     1442.72     27.07 o 
  -4   2  13     2381.42     2275.94     30.39 o 
  -3   2  13     1032.52     1039.03     13.72 o 
  -2   2  13      336.01      295.33      5.43 o 
  -1   2  13      127.76      119.35      3.88 o 
   0   2  13       41.62       95.33      4.38 o 
   1   2  13     5917.83     6089.96     50.29 o 
   2   2  13      173.40      159.86      4.44 o 
   3   2  13       16.51       23.96      2.61 o 
   4   2  13     1049.66      948.60     16.54 o 
   5   2  13      104.00      106.60      6.67 o 
   6   2  13      375.61      376.63     11.64 o 
   7   2  13        2.83        9.87      4.65 o 
   8   2  13      200.06      212.61     16.93 o 
  -9   3  13        3.84        2.72      8.25 o 
  -8   3  13      317.38      329.05     19.71 o 
  -7   3  13     1125.94     1212.58     27.43 o 
  -6   3  13      329.99      296.36     12.05 o 
  -5   3  13      189.78      206.77     10.95 o 
  -4   3  13        5.75        0.58      2.41 o 
  -3   3  13      637.61      610.63      9.67 o 
  -2   3  13      757.61      877.69     18.04 o 
  -1   3  13     2720.01     2720.96     31.46 o 
   0   3  13    10061.12    10323.80     91.80 o 
   1   3  13        0.17       -0.85      1.40 o 
   2   3  13      511.96      461.35      7.18 o 
   3   3  13     3601.21     3496.96     32.12 o 
   4   3  13       47.91       43.53      4.26 o 
   5   3  13       51.68       49.63      5.04 o 
   6   3  13      213.78      213.32     10.11 o 
   7   3  13        0.01       12.85      5.23 o 
   8   3  13      140.74      192.81     20.07 o 
  -9   4  13       21.86       16.10     10.03 o 
  -8   4  13      646.43      666.19     35.07 o 
  -7   4  13       12.21        9.37      4.81 o 
  -6   4  13      102.20       99.07      8.03 o 
  -5   4  13     1132.56     1134.76     23.04 o 
  -4   4  13       48.39       49.23      3.61 o 
  -3   4  13     1017.12     1153.23     16.25 o 
  -2   4  13       48.77       71.26      3.69 o 
  -1   4  13     3566.51     3529.23     39.51 o 
   0   4  13      306.88      295.06      6.47 o 
   1   4  13      230.38      219.09      4.39 o 
   2   4  13        4.74        4.45      1.76 o 
   3   4  13        0.55        2.99      1.94 o 
   4   4  13     1372.46     1267.04     18.87 o 
   5   4  13      176.85      185.71     13.80 o 
   6   4  13        3.23       10.29      4.41 o 
   7   4  13       91.25      110.11     13.65 o 
   8   4  13       17.50       18.70      8.33 o 
  -9   5  13      192.04      310.60     36.33 o 
  -8   5  13      157.14      201.67     15.70 o 
  -7   5  13        1.81        7.29      5.41 o 
  -6   5  13        1.20       -1.94      3.58 o 
  -5   5  13      371.26      406.63     12.78 o 
  -4   5  13     1778.19     1883.98     24.66 o 
  -3   5  13      239.20      264.18      7.57 o 
  -2   5  13       28.25       33.28      2.60 o 
  -1   5  13        8.98       16.28      3.22 o 
   0   5  13      433.86      440.46      8.26 o 
   1   5  13       58.69       45.89      2.64 o 
   2   5  13       44.72       33.54      3.01 o 
   3   5  13      269.67      237.89      7.30 o 
   4   5  13       21.71       18.23      3.35 o 
   5   5  13       47.34       40.24      5.19 o 
   6   5  13       33.70       37.24      5.88 o 
   7   5  13      178.41      174.39     14.17 o 
   8   5  13       13.17        1.73      7.53 o 
  -9   6  13        0.66       14.18     13.84 o 
  -8   6  13       14.19       23.50      7.82 o 
  -7   6  13       81.25       74.91     12.48 o 
  -6   6  13       91.23       98.34      8.10 o 
  -5   6  13      256.11      242.12     12.46 o 
  -4   6  13      172.34      164.50      7.82 o 
  -3   6  13       14.14        5.21      2.60 o 
  -2   6  13      318.10      308.83      9.98 o 
  -1   6  13        7.68       15.77      2.15 o 
   0   6  13     1084.47     1154.93     16.02 o 
   1   6  13      465.51      475.91      7.63 o 
   2   6  13      103.38       94.13      4.02 o 
   3   6  13      681.64      634.17     14.36 o 
   4   6  13        1.47        0.76      2.99 o 
   5   6  13        0.04       -2.15      3.11 o 
   6   6  13        7.61        3.87      4.11 o 
   7   6  13        4.31       -0.78      5.58 o 
   8   6  13       17.65       22.85     18.71 o 
  -9   7  13      139.54      177.10     28.82 o 
  -8   7  13        1.16       -1.09     13.67 o 
  -7   7  13      162.81      184.55     15.04 o 
  -6   7  13       18.55       17.02      4.61 o 
  -5   7  13      602.88      578.77     15.43 o 
  -4   7  13      902.83      908.78     16.64 o 
  -3   7  13      260.03      245.74      8.32 o 
  -2   7  13        0.02        1.29      1.75 o 
  -1   7  13      300.86      313.56      6.90 o 
   0   7  13      662.15      620.18      9.71 o 
   1   7  13      371.17      360.53      7.06 o 
   2   7  13      390.70      384.07      7.99 o 
   3   7  13      447.46      447.53      9.51 o 
   4   7  13        0.48        4.41      3.12 o 
   5   7  13       18.54       20.76      4.46 o 
   6   7  13       53.91       63.04      7.01 o 
   7   7  13      143.44      146.88     13.45 o 
   8   7  13        7.21        2.66     10.48 o 
  -9   8  13       63.65       75.32     21.93 o 
  -8   8  13       23.09       19.88      8.63 o 
  -7   8  13       17.20       25.92      9.65 o 
  -6   8  13        0.27       -2.80      4.20 o 
  -5   8  13     2118.45     2064.96     30.22 o 
  -4   8  13      646.96      584.20     16.96 o 
  -3   8  13       12.43       12.67      2.73 o 
  -2   8  13       86.61       87.37      6.79 o 
  -1   8  13       14.27       24.51      2.76 o 
   0   8  13      816.48      882.98     13.43 o 
   1   8  13     1194.60     1215.85     15.83 o 
   2   8  13       51.28       59.03      3.84 o 
   3   8  13      410.97      393.75      9.16 o 
   4   8  13        1.15        0.94      4.29 o 
   5   8  13      113.04      137.49     10.34 o 
   6   8  13       98.88       86.41      7.82 o 
   7   8  13      144.34      153.29     11.97 o 
   8   8  13      192.69      204.01     21.16 o 
  -9   9  13       21.67       39.88     16.64 o 
  -8   9  13      352.42      348.47     25.13 o 
  -7   9  13      290.19      276.18     21.21 o 
  -6   9  13      214.85      211.27     18.35 o 
  -5   9  13      155.27      163.30      9.58 o 
  -4   9  13      647.40      696.25     14.51 o 
  -3   9  13      155.19      166.80      6.97 o 
  -2   9  13        1.69        1.77      3.05 o 
  -1   9  13     2719.73     2670.97     34.58 o 
   0   9  13     1605.41     1511.25     21.99 o 
   1   9  13       25.23       28.00      3.32 o 
   2   9  13        1.27        1.21      3.77 o 
   3   9  13     5169.40     4891.59     57.20 o 
   4   9  13       23.03       25.33      4.19 o 
   5   9  13        0.09        0.55      3.73 o 
   6   9  13       35.98       52.47      9.42 o 
   7   9  13        0.37        0.96      5.25 o 
   8   9  13       63.55       74.48     14.43 o 
  -9  10  13        1.71        3.64     12.73 o 
  -8  10  13      575.16      616.64     29.49 o 
  -7  10  13      121.98      117.21     26.32 o 
  -6  10  13        0.12        2.77      5.87 o 
  -5  10  13      193.09      205.88     12.06 o 
  -4  10  13      142.84      142.59     14.29 o 
  -3  10  13      617.12      600.58     12.25 o 
  -2  10  13     1265.40     1288.02     38.13 o 
  -1  10  13     7773.00     7705.16    110.18 o 
   0  10  13       74.02       54.85      3.86 o 
   1  10  13      248.76      229.87      8.67 o 
   2  10  13      442.94      433.05      9.49 o 
   3  10  13      287.48      307.90     13.30 o 
   4  10  13     1552.44     1454.30     23.62 o 
   5  10  13      522.93      484.52     14.32 o 
   6  10  13        0.01        5.72      5.11 o 
   7  10  13       40.56       69.81     10.58 o 
   8  10  13        0.25       -4.94      8.22 o 
  -9  11  13       24.48       41.45     17.24 o 
  -8  11  13      124.42      135.79     24.70 o 
  -7  11  13        3.14       -5.52      6.64 o 
  -6  11  13       49.33       37.43      9.46 o 
  -5  11  13       74.99       98.39      8.07 o 
  -4  11  13      909.50      784.02     21.04 o 
  -3  11  13     3934.78     3796.21     71.35 o 
  -2  11  13      349.92      309.77     13.42 o 
  -1  11  13        2.55        9.02      2.70 o 
   0  11  13      177.51      174.95      5.73 o 
   1  11  13      107.87       84.03      5.23 o 
   2  11  13       70.36       72.71      5.70 o 
   3  11  13       59.60       55.65      4.96 o 
   4  11  13       47.87       49.49      5.52 o 
   5  11  13      712.76      669.82     19.40 o 
   6  11  13       12.77       12.47      5.59 o 
   7  11  13      100.98       97.37     12.25 o 
   8  11  13        0.22       14.28     10.94 o 
  -9  12  13       12.45       20.18     15.52 o 
  -8  12  13       17.78       26.87     15.26 o 
  -7  12  13       25.19       36.62     10.12 o 
  -6  12  13       82.48       98.05      8.60 o 
  -5  12  13      230.27      267.71     16.65 o 
  -4  12  13      410.97      421.79     23.45 o 
  -3  12  13      516.28      525.79     14.08 o 
  -2  12  13      212.04      233.05     15.41 o 
  -1  12  13      713.04      677.32     13.29 o 
   0  12  13     1385.34     1242.38     18.86 o 
   1  12  13     1337.58     1247.92     19.73 o 
   2  12  13      571.89      545.40     11.80 o 
   3  12  13      502.77      488.93     11.88 o 
   4  12  13      262.55      271.14     12.13 o 
   5  12  13      272.87      268.30     14.23 o 
   6  12  13        0.31        5.87      5.48 o 
   7  12  13      132.28      113.99     15.99 o 
   8  12  13       21.54       28.92     10.89 o 
  -8  13  13       95.56       94.31     20.97 o 
  -7  13  13       25.19       43.83     10.71 o 
  -6  13  13        7.67       13.23      5.04 o 
  -5  13  13      881.49      810.00     24.70 o 
  -4  13  13       40.31       23.65      5.74 o 
  -3  13  13      992.15      952.36     23.03 o 
  -2  13  13       17.24       14.50      5.11 o 
  -1  13  13       24.79       20.69      4.73 o 
   0  13  13      535.78      520.37     11.96 o 
   1  13  13        0.41       -2.15      2.66 o 
   2  13  13      395.18      425.15     11.77 o 
   3  13  13       66.55       82.45      6.77 o 
   4  13  13        0.01        0.87      3.68 o 
   5  13  13       25.63       35.48      6.52 o 
   6  13  13        7.48        9.94      5.70 o 
   7  13  13      126.43      144.69     17.93 o 
  -8  14  13        5.49       34.82     15.60 o 
  -7  14  13       48.32       69.15     12.16 o 
  -6  14  13      129.48      107.71      9.29 o 
  -5  14  13     1387.76     1344.58     35.08 o 
  -4  14  13      409.62      460.92     16.82 o 
  -3  14  13      531.13      540.79     59.67 o 
  -2  14  13       38.82       29.43      5.20 o 
  -1  14  13      417.40      411.69     13.14 o 
   0  14  13     1073.55     1004.55     18.05 o 
   1  14  13     1847.20     1780.76     27.78 o 
   2  14  13      676.22      668.50     15.34 o 
   3  14  13       77.97       77.92      6.77 o 
   4  14  13        4.03        3.68      3.91 o 
   5  14  13        7.88       10.34      5.27 o 
   6  14  13       44.35       51.16     10.09 o 
   7  14  13      222.11      218.43     26.11 o 
  -8  15  13       59.64       46.16     16.97 o 
  -7  15  13      434.21      425.87     52.66 o 
  -6  15  13       48.20       48.57      6.99 o 
  -5  15  13      121.88      154.13     10.66 o 
  -4  15  13       48.01       48.77      7.28 o 
  -3  15  13       22.74       23.10      6.75 o 
  -2  15  13        1.40       -5.30      5.30 o 
  -1  15  13     1075.43      968.55     22.28 o 
   0  15  13      867.48      771.50     15.46 o 
   1  15  13       25.71       28.62      4.17 o 
   2  15  13      108.41       92.42      6.76 o 
   3  15  13      726.49      672.54     20.23 o 
   4  15  13        4.58       -0.36      3.97 o 
   5  15  13        5.91        8.00      5.98 o 
   6  15  13       45.90       33.71      8.58 o 
   7  15  13       28.02       29.26     11.55 o 
  -8  16  13      266.58      268.93     33.10 o 
  -7  16  13       43.26       52.52     16.18 o 
  -6  16  13        0.93        3.51      4.77 o 
  -5  16  13       35.02       41.14      7.13 o 
  -4  16  13      198.08      208.04     16.25 o 
  -3  16  13      249.78      187.41     14.84 o 
  -2  16  13      135.24      113.90     17.03 o 
  -1  16  13     1322.19     1249.53     26.99 o 
   0  16  13       42.75       39.90      6.56 o 
   1  16  13       12.04        7.50      3.18 o 
   2  16  13        5.61        8.23      3.54 o 
   3  16  13      219.12      204.53     12.07 o 
   4  16  13      651.71      630.42     17.11 o 
   5  16  13      134.33      133.93     10.77 o 
   6  16  13        1.25        3.74     12.61 o 
   7  16  13        1.99       -8.08      8.08 o 
  -8  17  13       12.73       12.94     13.21 o 
  -7  17  13        3.62        9.23     11.30 o 
  -6  17  13       27.87       27.40      6.44 o 
  -5  17  13        1.58       -0.99      4.22 o 
  -4  17  13      440.34      404.35     21.22 o 
  -3  17  13       10.86       24.69     10.08 o 
  -2  17  13      162.31      166.36     20.37 o 
  -1  17  13       11.07       17.68      4.36 o 
   0  17  13       20.35       22.96      4.36 o 
   1  17  13        5.09       -0.05      2.95 o 
   2  17  13       11.91       13.39      3.87 o 
   3  17  13      194.88      197.60     10.97 o 
   4  17  13       57.09       80.28     10.39 o 
   5  17  13        0.03       -5.75      7.96 o 
   6  17  13        0.37        3.97      8.56 o 
   7  17  13      145.79      135.96     17.74 o 
  -7  18  13       17.62       16.61     11.31 o 
  -6  18  13        2.10        8.50      5.71 o 
  -5  18  13       92.87       88.76      8.98 o 
  -4  18  13      156.77      185.04     16.09 o 
  -3  18  13       28.45       42.53     12.52 o 
  -2  18  13       24.40       25.84      4.78 o 
  -1  18  13      103.78      109.57      8.49 o 
   0  18  13      389.91      367.11     12.72 o 
   1  18  13      191.88      184.00     10.18 o 
   2  18  13        5.55        2.35      3.31 o 
   3  18  13      262.65      270.96     12.05 o 
   4  18  13        0.26       -3.67      4.37 o 
   5  18  13       29.05       18.85      6.35 o 
   6  18  13        5.26        6.23      8.94 o 
  -7  19  13        0.47       15.06      7.49 o 
  -6  19  13       26.16       13.92      8.18 o 
  -5  19  13        0.27        0.83      5.64 o 
  -4  19  13        0.04       -7.02      7.02 o 
  -3  19  13      565.16      489.70     33.01 o 
  -2  19  13      469.72      449.31     15.73 o 
  -1  19  13       64.42       66.22      7.07 o 
   0  19  13       88.19       82.10      8.33 o 
   1  19  13      295.12      283.60     10.84 o 
   2  19  13       10.61       14.38      4.09 o 
   3  19  13        0.99        8.25      4.17 o 
   4  19  13        1.00       -3.86      6.24 o 
   5  19  13       11.00        0.61      8.37 o 
   6  19  13       41.34       34.50     11.15 o 
  -7  20  13       38.71       52.60     13.19 o 
  -6  20  13       13.03       13.33      7.35 o 
  -5  20  13      349.31      420.99     30.77 o 
  -4  20  13      184.35      204.36     25.37 o 
  -3  20  13        8.77       13.24     10.36 o 
  -2  20  13       49.19       49.16      6.04 o 
  -1  20  13        1.81        5.38      5.71 o 
   0  20  13      476.36      471.71     30.25 o 
   1  20  13      260.99      273.79     17.84 o 
   2  20  13        2.31        3.94      7.10 o 
   3  20  13      406.42      426.89     15.87 o 
   4  20  13        0.25        1.41      4.83 o 
   5  20  13        1.55        8.45      7.08 o 
   6  20  13       13.57       14.96     10.58 o 
  -6  21  13       22.75       27.05     10.38 o 
  -5  21  13        6.59       11.75      8.78 o 
  -4  21  13      132.56      119.81     32.71 o 
  -3  21  13      190.16      244.85     28.58 o 
  -2  21  13        3.43       11.22      5.39 o 
  -1  21  13      128.60      130.93     13.54 o 
   0  21  13       26.31       25.47      8.14 o 
   1  21  13       54.40       80.20     11.64 o 
   2  21  13       27.44       36.03      6.62 o 
   3  21  13      184.69      188.42     12.65 o 
   4  21  13       37.50       30.67      8.57 o 
   5  21  13       50.99       68.38     13.10 o 
  -6  22  13       51.22       72.31     13.88 o 
  -5  22  13        7.56       15.71      9.52 o 
  -4  22  13       35.25       28.84      9.74 o 
  -3  22  13      248.81      213.26     26.71 o 
  -2  22  13      529.98      523.87     35.07 o 
  -1  22  13      887.62      898.97     32.29 o 
   0  22  13       45.76       49.64     10.72 o 
   1  22  13       15.71       12.70     12.98 o 
   2  22  13       51.17       49.85      8.52 o 
   3  22  13       62.92       91.16     11.85 o 
   4  22  13      414.15      452.61     20.52 o 
   5  22  13      147.41      160.63     18.96 o 
  -6  23  13       22.87       40.78     11.81 o 
  -5  23  13       53.85       83.30     14.50 o 
  -4  23  13      157.86      190.32     19.37 o 
  -3  23  13        3.86       13.53     11.85 o 
  -2  23  13       71.12       80.02     11.94 o 
  -1  23  13      199.99      174.34     16.36 o 
   0  23  13       13.04       10.58      9.17 o 
   1  23  13       15.45       10.40      7.54 o 
   2  23  13        8.29        9.65      6.32 o 
   3  23  13      176.91      211.49     21.40 o 
   4  23  13       30.59       68.15     13.02 o 
   5  23  13       10.76       14.61     20.56 o 
  -5  24  13       24.31       46.51     15.74 o 
  -4  24  13      286.59      267.18     22.96 o 
  -3  24  13       15.60       35.17     14.82 o 
  -2  24  13       29.86       29.31      8.83 o 
  -1  24  13      215.18      205.43     18.25 o 
   0  24  13       96.29       97.15     13.14 o 
   1  24  13      498.00      485.55     38.09 o 
   2  24  13       16.96       14.43      9.08 o 
   3  24  13      328.25      342.76     25.26 o 
   4  24  13       42.26       38.73     11.99 o 
  -5  25  13        2.15        9.48     10.25 o 
  -4  25  13       45.97       46.68     12.90 o 
  -3  25  13       16.50       -6.59     11.05 o 
  -2  25  13        0.17       -8.42      8.42 o 
  -1  25  13        1.09        5.15     10.31 o 
   0  25  13       16.20       25.55     12.78 o 
   1  25  13       21.25       18.62     14.61 o 
   2  25  13      140.57      145.37     24.61 o 
   3  25  13        2.20       34.56     10.98 o 
   4  25  13        2.49       -6.91     12.80 o 
  -4  26  13      146.12      181.64     20.26 o 
  -3  26  13       16.39       24.84     14.32 o 
  -2  26  13       26.54       -0.13     10.75 o 
  -1  26  13       15.59       20.82     14.02 o 
   0  26  13       92.22       96.44     20.42 o 
   1  26  13      630.17      635.16     42.33 o 
   2  26  13       14.70       61.19     18.64 o 
   3  26  13      111.76      126.92     16.91 o 
  -4  27  13        9.57       12.12     10.47 o 
  -3  27  13      119.16      125.83     17.33 o 
  -2  27  13       18.22       12.19     12.76 o 
  -1  27  13       59.86       80.26     18.97 o 
   0  27  13        2.32      -10.17     10.17 o 
   1  27  13       96.80      100.81     22.14 o 
   2  27  13       96.11       99.10     21.77 o 
   3  27  13        3.23       24.49     10.95 o 
  -3  28  13      118.26      105.42     16.81 o 
  -2  28  13       27.93       53.95     17.98 o 
  -1  28  13      154.31      121.48     23.65 o 
   0  28  13       30.36       50.18     17.23 o 
   1  28  13      101.31      139.12     24.36 o 
   2  28  13       32.34       31.12     15.38 o 
  -1  29  13       16.44       26.23     15.19 o 
   0  29  13        1.58       23.02     14.94 o 
  -9   0  14       61.40       58.92     17.33 o 
  -8   0  14      449.16      440.79     33.49 o 
  -7   0  14      739.18      812.39     43.23 o 
  -6   0  14     1397.97     1315.33     38.17 o 
  -5   0  14     1104.16     1062.50     41.72 o 
  -4   0  14      244.83      250.54     10.20 o 
  -3   0  14     5349.59     5345.44    129.73 o 
  -2   0  14      307.49      291.35      9.56 o 
  -1   0  14    27946.96    27630.24    388.73 o 
   0   0  14    21508.06    21659.66    271.27 o 
   1   0  14     1301.00     1251.98     21.89 o 
   2   0  14       42.92       39.69      4.07 o 
   3   0  14       92.68       79.47      5.59 o 
   4   0  14      544.33      586.54     21.16 o 
   5   0  14      320.06      316.46     14.03 o 
   6   0  14      427.07      398.78     25.49 o 
   7   0  14      182.18      188.77     18.44 o 
   8   0  14       42.98       43.27     11.97 o 
  -9   1  14       68.21       43.56     14.60 o 
  -8   1  14      228.45      256.05     27.35 o 
  -7   1  14       10.49        8.64      7.60 o 
  -6   1  14       19.83       21.84      5.93 o 
  -5   1  14      652.09      605.83     15.73 o 
  -4   1  14      128.89      121.69      6.32 o 
  -3   1  14     1442.73     1551.36     22.51 o 
  -2   1  14      894.76      918.14     13.65 o 
  -1   1  14      477.46      455.55      9.91 o 
   0   1  14     1111.38     1023.88     13.15 o 
   1   1  14     1522.98     1468.61     16.00 o 
   2   1  14      268.20      269.50      5.47 o 
   3   1  14       98.52      118.41      4.62 o 
   4   1  14     2359.20     2192.67     29.92 o 
   5   1  14       18.71       21.14      4.00 o 
   6   1  14        0.89        5.88      4.51 o 
   7   1  14       41.08       40.40      6.83 o 
   8   1  14       33.66       32.18      9.51 o 
  -9   2  14      121.77      122.64     16.89 o 
  -8   2  14      336.14      310.43     23.73 o 
  -7   2  14      101.42       99.33     13.28 o 
  -6   2  14      265.32      295.22     14.28 o 
  -5   2  14     1389.82     1369.55     29.98 o 
  -4   2  14     6741.87     6922.66     74.12 o 
  -3   2  14     2030.98     1985.36     24.79 o 
  -2   2  14      345.16      350.92      6.95 o 
  -1   2  14     1479.91     1447.55     19.53 o 
   0   2  14     1652.51     1669.54     20.04 o 
   1   2  14      417.23      438.91      7.10 o 
   2   2  14     3071.56     3054.88     29.64 o 
   3   2  14     2104.80     2019.21     20.81 o 
   4   2  14     1606.46     1557.79     23.32 o 
   5   2  14        3.40        1.36      3.21 o 
   6   2  14       15.33       15.92      4.34 o 
   7   2  14       20.79       19.68      6.63 o 
   8   2  14       15.51       18.89      8.15 o 
  -9   3  14        2.34        9.80      9.30 o 
  -8   3  14       37.30       42.12     10.69 o 
  -7   3  14       32.27       30.77      7.39 o 
  -6   3  14        2.25        2.07      4.50 o 
  -5   3  14       42.93       58.10      7.12 o 
  -4   3  14       38.93       42.90      6.83 o 
  -3   3  14      180.67      222.01      6.40 o 
  -2   3  14      103.43       96.21      4.72 o 
  -1   3  14     1052.78     1022.78     13.18 o 
   0   3  14       40.33       41.21      3.78 o 
   1   3  14      156.64      185.20      4.83 o 
   2   3  14      780.87      803.37     10.34 o 
   3   3  14       22.13       18.92      2.56 o 
   4   3  14       80.17       76.01      5.67 o 
   5   3  14        3.00        6.12      3.26 o 
   6   3  14        2.74        2.30      3.64 o 
   7   3  14        1.35       13.34      5.97 o 
   8   3  14        4.84        1.02      7.46 o 
  -9   4  14        0.80        8.65      9.33 o 
  -8   4  14      287.32      342.94     24.63 o 
  -7   4  14       64.32       65.79      8.98 o 
  -6   4  14       89.26       97.60      9.41 o 
  -5   4  14      220.38      198.72     12.06 o 
  -4   4  14     6011.86     5780.98     69.27 o 
  -3   4  14     2277.93     2253.08     27.73 o 
  -2   4  14       18.70       18.41      3.40 o 
  -1   4  14      953.73     1017.37     12.40 o 
   0   4  14     1879.94     1868.27     21.52 o 
   1   4  14       14.86       16.63      1.99 o 
   2   4  14     1610.97     1568.13     17.73 o 
   3   4  14      363.05      361.35      7.06 o 
   4   4  14      757.19      742.15     13.63 o 
   5   4  14      119.14      115.88      7.22 o 
   6   4  14        8.43       10.35      5.17 o 
   7   4  14       72.72       80.33      9.56 o 
   8   4  14       14.29       11.30      8.01 o 
  -9   5  14      147.29      156.35     27.55 o 
  -8   5  14      381.90      346.95     47.67 o 
  -7   5  14        2.77        7.57      5.96 o 
  -6   5  14      229.40      232.36     14.21 o 
  -5   5  14      371.99      316.50     13.38 o 
  -4   5  14        4.89        5.40      3.75 o 
  -3   5  14      573.36      502.98     10.82 o 
  -2   5  14      956.94      907.77     17.41 o 
  -1   5  14      498.98      497.21      8.12 o 
   0   5  14     2099.05     2214.85     33.49 o 
   1   5  14        1.54        2.60      1.53 o 
   2   5  14       75.54       45.10      3.06 o 
   3   5  14        1.16       -1.72      1.72 o 
   4   5  14      364.29      334.23     14.06 o 
   5   5  14        0.54       -0.09      3.36 o 
   6   5  14        2.07        7.52      4.89 o 
   7   5  14      530.22      546.64     19.13 o 
   8   5  14       31.79       31.92     10.82 o 
  -9   6  14       60.43       61.97     19.67 o 
  -8   6  14      190.84      183.24     18.54 o 
  -7   6  14     1322.27     1301.35     33.37 o 
  -6   6  14       48.01       38.27      6.78 o 
  -5   6  14      146.38      166.19     14.32 o 
  -4   6  14        5.95       12.17      3.51 o 
  -3   6  14        0.59       -0.17      1.66 o 
  -2   6  14      215.38      247.50     13.54 o 
  -1   6  14     3213.39     3186.68     36.62 o 
   0   6  14     3691.31     3835.77     49.30 o 
   1   6  14      446.59      413.06      8.06 o 
   2   6  14      736.93      711.62     10.49 o 
   3   6  14      168.26      156.30      6.49 o 
   4   6  14       12.66       11.81      3.78 o 
   5   6  14      274.16      247.87     12.84 o 
   6   6  14      200.07      215.02     13.10 o 
   7   6  14       25.10       17.81      6.75 o 
   8   6  14        2.09       -8.51      8.51 o 
  -9   7  14        4.94        3.06     12.66 o 
  -8   7  14      213.95      223.62     29.42 o 
  -7   7  14       50.63       67.29      9.07 o 
  -6   7  14      242.84      242.96     14.55 o 
  -5   7  14       74.23       78.22      8.24 o 
  -4   7  14     2074.92     2116.49     34.54 o 
  -3   7  14      579.21      547.70     11.65 o 
  -2   7  14      158.81      165.05     11.81 o 
  -1   7  14       34.14       42.58      3.54 o 
   0   7  14        2.32        2.25      1.74 o 
   1   7  14      660.97      633.91     10.49 o 
   2   7  14      202.58      225.31      6.44 o 
   3   7  14       31.36       30.92      3.97 o 
   4   7  14      720.68      689.16     17.39 o 
   5   7  14       26.80       23.39      5.36 o 
   6   7  14       14.30       10.53      5.34 o 
   7   7  14      127.48      126.41     11.34 o 
   8   7  14       23.86        8.33     10.10 o 
  -9   8  14      207.58      240.21     33.52 o 
  -8   8  14        0.84        5.78     12.04 o 
  -7   8  14       66.82       83.41     12.55 o 
  -6   8  14       14.51       19.26      5.82 o 
  -5   8  14      259.82      258.06     11.58 o 
  -4   8  14     2881.67     2789.24     50.35 o 
  -3   8  14      614.03      579.19     13.95 o 
  -2   8  14     2383.42     2248.71     40.52 o 
  -1   8  14      273.01      266.19      7.15 o 
   0   8  14     1085.21     1107.53     16.01 o 
   1   8  14      401.02      389.86     11.18 o 
   2   8  14       13.03       16.91      3.05 o 
   3   8  14     1448.97     1391.55     21.59 o 
   4   8  14        0.02       -0.53      3.30 o 
   5   8  14        6.10        3.85      5.70 o 
   6   8  14       67.07       58.66      7.95 o 
   7   8  14       35.01       51.62     11.38 o 
   8   8  14       64.02      106.15     21.59 o 
  -9   9  14        0.12       18.01     14.45 o 
  -8   9  14      130.20      134.80     23.86 o 
  -7   9  14       15.42        6.08     15.23 o 
  -6   9  14       31.46       39.39      7.99 o 
  -5   9  14       24.35       23.54      4.17 o 
  -4   9  14        9.83        7.24      3.75 o 
  -3   9  14        7.97        3.39      3.09 o 
  -2   9  14        1.44       -0.08      3.06 o 
  -1   9  14      530.70      487.89     11.65 o 
   0   9  14       95.68       83.31      4.86 o 
   1   9  14       55.49       56.98      4.02 o 
   2   9  14       25.49       26.54      3.86 o 
   3   9  14       11.64       11.39      3.26 o 
   4   9  14      149.67      158.34      9.11 o 
   5   9  14        4.34       -4.11      4.11 o 
   6   9  14       76.35       88.57      9.15 o 
   7   9  14       28.70       22.45      8.48 o 
   8   9  14       18.25        4.62      9.41 o 
  -9  10  14        4.58       21.62     14.65 o 
  -8  10  14      266.29      252.47     32.21 o 
  -7  10  14        6.40        8.88      7.83 o 
  -6  10  14      216.81      242.72     18.72 o 
  -5  10  14      862.49      804.95     20.55 o 
  -4  10  14     2029.19     2076.85     34.94 o 
  -3  10  14      330.74      326.34     11.00 o 
  -2  10  14        4.74        5.03      3.47 o 
  -1  10  14       59.28       58.22      4.86 o 
   0  10  14     1173.86     1077.45     16.17 o 
   1  10  14      214.11      215.13      7.94 o 
   2  10  14     2277.22     2231.94     30.97 o 
   3  10  14      633.54      695.10     15.01 o 
   4  10  14      360.04      356.95     12.09 o 
   5  10  14      148.05      139.92     10.60 o 
   6  10  14        3.94        4.44      5.35 o 
   7  10  14       15.49       35.92      8.72 o 
   8  10  14        0.01       -0.81      8.84 o 
  -9  11  14       20.04       17.18     14.24 o 
  -8  11  14      414.79      393.90     39.05 o 
  -7  11  14       47.13       48.83     11.96 o 
  -6  11  14        6.10        8.22      6.53 o 
  -5  11  14       71.38       95.04      7.96 o 
  -4  11  14       11.33       32.01      5.84 o 
  -3  11  14      548.67      489.55     13.44 o 
  -2  11  14      336.84      319.65     12.08 o 
  -1  11  14        0.78        6.67      2.61 o 
   0  11  14      239.32      235.98      6.84 o 
   1  11  14     1726.21     1649.45     24.02 o 
   2  11  14      224.08      224.11      9.23 o 
   3  11  14        1.33        4.09      3.56 o 
   4  11  14       13.12       18.17      4.75 o 
   5  11  14       18.57       12.96      5.86 o 
   6  11  14       41.73       45.24      8.41 o 
   7  11  14      219.88      217.52     28.91 o 
  -8  12  14       30.58       10.32     12.03 o 
  -7  12  14      600.46      661.46     29.33 o 
  -6  12  14      183.24      195.46     17.11 o 
  -5  12  14      122.86      160.57     10.27 o 
  -4  12  14        7.82       15.71      4.46 o 
  -3  12  14       65.90       76.86     12.08 o 
  -2  12  14     1572.01     1409.64     29.33 o 
  -1  12  14     3797.94     3523.28     50.65 o 
   0  12  14     4471.72     4300.46     54.36 o 
   1  12  14      548.57      488.13     16.41 o 
   2  12  14      361.20      351.20     13.92 o 
   3  12  14        5.56        4.92      3.67 o 
   4  12  14        7.34        5.23      4.20 o 
   5  12  14      394.33      405.27     18.24 o 
   6  12  14      127.48      156.78     12.15 o 
   7  12  14        6.46        6.67      8.61 o 
  -8  13  14       13.12       12.04     13.57 o 
  -7  13  14       19.12       21.78     17.52 o 
  -6  13  14       15.85       11.64      5.00 o 
  -5  13  14      504.75      431.96     15.13 o 
  -4  13  14      100.75       90.25      8.89 o 
  -3  13  14      688.53      723.09     19.79 o 
  -2  13  14       93.53       71.73      8.84 o 
  -1  13  14      660.74      672.50     16.97 o 
   0  13  14      118.98      111.15      6.38 o 
   1  13  14      447.83      413.83     11.11 o 
   2  13  14       79.87       97.78      7.95 o 
   3  13  14      447.34      423.42     12.75 o 
   4  13  14     1509.16     1418.17     26.85 o 
   5  13  14        3.75       10.44      5.21 o 
   6  13  14      114.95      109.59     10.56 o 
   7  13  14        3.50        7.54     10.28 o 
  -8  14  14       34.83       78.00     20.48 o 
  -7  14  14       18.43       14.91      8.78 o 
  -6  14  14       20.74       10.71      5.25 o 
  -5  14  14      279.02      282.66     13.98 o 
  -4  14  14     1062.11     1061.04     27.01 o 
  -3  14  14      185.85      176.90     14.34 o 
  -2  14  14      248.13      217.95     15.86 o 
  -1  14  14       19.82        8.44      3.87 o 
   0  14  14       65.14       54.02      4.84 o 
   1  14  14      138.18      127.08      8.84 o 
   2  14  14      318.83      283.36     10.67 o 
   3  14  14      581.68      563.83     15.09 o 
   4  14  14      113.61      124.00      8.95 o 
   5  14  14       43.19       42.19      7.06 o 
   6  14  14       92.97       82.74      9.41 o 
   7  14  14       40.04       46.61     12.54 o 
  -8  15  14       61.51       47.71     16.88 o 
  -7  15  14        6.99       -1.05     10.93 o 
  -6  15  14        5.69       -2.04      4.33 o 
  -5  15  14       20.93       10.07      4.99 o 
  -4  15  14       17.32       11.09      6.59 o 
  -3  15  14      163.46      140.16     18.38 o 
  -2  15  14       11.05       22.68     10.14 o 
  -1  15  14       20.52       28.08      4.10 o 
   0  15  14       76.63       80.73      6.83 o 
   1  15  14      215.84      182.70      8.78 o 
   2  15  14      175.20      164.01      8.81 o 
   3  15  14      189.66      199.73     10.49 o 
   4  15  14      103.99      107.83      8.76 o 
   5  15  14       24.69       26.86      6.48 o 
   6  15  14       67.52       46.04      9.69 o 
   7  15  14        1.01       -8.36      8.36 o 
  -8  16  14        0.71       28.70     16.81 o 
  -7  16  14        9.75       19.03     13.25 o 
  -6  16  14        0.01       -4.44      4.44 o 
  -5  16  14       55.91       57.88      8.89 o 
  -4  16  14      532.16      501.45     39.05 o 
  -3  16  14        1.30        4.19      5.38 o 
  -2  16  14      494.18      484.71     30.81 o 
  -1  16  14      161.78      164.70      8.53 o 
   0  16  14       78.40       70.16      6.15 o 
   1  16  14      159.27      144.24      7.97 o 
   2  16  14        0.02        0.03      3.13 o 
   3  16  14       76.20       64.36      6.62 o 
   4  16  14       53.28       53.50      6.36 o 
   5  16  14        2.49       11.63      5.45 o 
   6  16  14       28.64       27.16      8.51 o 
   7  16  14       28.77       21.61     11.01 o 
  -7  17  14        1.29       12.62     12.20 o 
  -6  17  14       18.57        7.75      5.35 o 
  -5  17  14       18.34       17.05      5.77 o 
  -4  17  14       68.20       98.31     12.16 o 
  -3  17  14       78.35       60.91     14.25 o 
  -2  17  14        0.42       -6.24      6.24 o 
  -1  17  14        0.63       -3.13      3.35 o 
   0  17  14        0.67       -2.26      4.07 o 
   1  17  14      183.40      185.28      9.28 o 
   2  17  14       14.50       15.58      4.18 o 
   3  17  14        1.38       -2.92      3.65 o 
   4  17  14        3.72        8.45      4.53 o 
   5  17  14        1.42        8.87      6.57 o 
   6  17  14      130.24      108.81     15.95 o 
  -7  18  14      102.76      115.75     22.31 o 
  -6  18  14       79.86       81.36      9.13 o 
  -5  18  14      103.50       93.44     10.73 o 
  -4  18  14        4.05        8.56      6.63 o 
  -3  18  14      157.71      156.49     21.32 o 
  -2  18  14        7.28        7.41      8.14 o 
  -1  18  14      265.49      267.14     14.07 o 
   0  18  14      112.30      111.43      8.00 o 
   1  18  14        0.24        2.39      3.31 o 
   2  18  14       39.34       46.20      5.62 o 
   3  18  14        3.29       12.75      4.57 o 
   4  18  14        5.63        1.77      5.14 o 
   5  18  14       22.40       29.11      8.27 o 
   6  18  14       88.80      103.63     15.40 o 
  -7  19  14        4.34        4.30     10.53 o 
  -6  19  14       57.85       66.15      9.98 o 
  -5  19  14       23.80       21.95      8.28 o 
  -4  19  14      359.59      398.86     30.10 o 
  -3  19  14      157.65      159.37     22.56 o 
  -2  19  14      142.41      146.55     21.09 o 
  -1  19  14       21.26       16.74      4.82 o 
   0  19  14       93.34       92.72      8.74 o 
   1  19  14       28.91       28.27      4.71 o 
   2  19  14        4.22        6.12      5.22 o 
   3  19  14       73.45       76.25      8.27 o 
   4  19  14      244.38      236.80     14.35 o 
   5  19  14       24.59       21.12      8.12 o 
   6  19  14       13.81        9.38      9.52 o 
  -7  20  14      247.27      228.45     17.23 o 
  -6  20  14        2.22       -5.72      5.98 o 
  -5  20  14       17.40        1.72      7.62 o 
  -4  20  14       17.65       24.64     12.44 o 
  -3  20  14      391.58      366.44     28.95 o 
  -2  20  14       11.67        7.69      9.84 o 
  -1  20  14       68.98       65.58     12.37 o 
   0  20  14      265.93      275.93     23.88 o 
   1  20  14        2.44        2.04     12.02 o 
   2  20  14      315.20      327.97     14.88 o 
   3  20  14      132.50      137.72     10.91 o 
   4  20  14       15.49       14.44      5.78 o 
   5  20  14        3.59        4.67      7.09 o 
   6  20  14       89.02       97.80     16.99 o 
  -6  21  14       56.99       84.09     16.33 o 
  -5  21  14       64.32       71.38     13.64 o 
  -4  21  14        4.56       -1.96      9.55 o 
  -3  21  14       20.62       14.41     11.29 o 
  -2  21  14        2.83        1.73      9.15 o 
  -1  21  14        3.71        8.90      6.96 o 
   0  21  14      152.13      129.04     13.83 o 
   1  21  14       54.91       55.99     10.29 o 
   2  21  14      196.64      197.47     12.35 o 
   3  21  14       13.81       18.94      6.81 o 
   4  21  14        0.63       -6.25      6.25 o 
   5  21  14       34.92       42.98     11.74 o 
  -6  22  14       20.32       23.10     10.77 o 
  -5  22  14      105.81      119.73     16.64 o 
  -4  22  14       11.96       -8.05      9.40 o 
  -3  22  14       27.57       17.31     12.51 o 
  -2  22  14        7.44       11.80      7.11 o 
  -1  22  14       21.63       36.63      8.92 o 
   0  22  14       88.95       95.57     12.63 o 
   1  22  14        8.92       -0.57      8.84 o 
   2  22  14        2.31       10.17      6.41 o 
   3  22  14       45.27       64.12      8.32 o 
   4  22  14       18.68       26.91      9.96 o 
   5  22  14        0.92        0.47      8.36 o 
  -6  23  14        3.65        6.26      9.02 o 
  -5  23  14        4.11       24.51     13.52 o 
  -4  23  14        5.32       26.59     10.26 o 
  -3  23  14       51.00       45.55     15.83 o 
  -2  23  14       94.35       96.53     12.77 o 
  -1  23  14       49.05       46.27     10.00 o 
   0  23  14      135.89      143.80     21.25 o 
   1  23  14       44.73       65.70     11.55 o 
   2  23  14      217.89      199.57     19.10 o 
   3  23  14       12.30        1.85      8.27 o 
   4  23  14        0.41        6.23      6.95 o 
   5  23  14        0.58        8.17     13.72 o 
  -5  24  14        0.26       -9.45      9.45 o 
  -4  24  14      152.45      194.59     41.60 o 
  -3  24  14        5.79       31.97     14.59 o 
  -2  24  14        1.32        5.57      7.14 o 
  -1  24  14      106.07      115.45     14.11 o 
   0  24  14      121.77       95.72     13.25 o 
   1  24  14        0.20        3.43      7.12 o 
   2  24  14      141.77      150.91     24.40 o 
   3  24  14       91.18      105.66     15.31 o 
   4  24  14        5.74       21.32     10.39 o 
  -5  25  14       10.48       22.62     11.31 o 
  -4  25  14       33.75       34.78     11.77 o 
  -3  25  14       63.71       67.55     18.09 o 
  -2  25  14       27.59       23.09     13.20 o 
  -1  25  14       77.54      105.96     21.17 o 
   0  25  14       14.97        9.48     12.28 o 
   1  25  14       99.93       82.84     20.33 o 
   2  25  14        6.35        3.28     13.55 o 
   3  25  14       43.20       71.76     14.07 o 
  -4  26  14        6.89       15.61      9.97 o 
  -3  26  14       30.09       54.91     17.41 o 
  -2  26  14       71.01       37.60     14.64 o 
  -1  26  14        4.74        2.04     11.60 o 
   0  26  14       76.54       75.54     19.38 o 
   1  26  14        6.17       21.82     14.19 o 
   2  26  14        0.87        8.33     13.47 o 
   3  26  14        6.85       14.03      9.94 o 
  -3  27  14        0.07       -7.89      8.58 o 
  -2  27  14        4.06        4.75     12.39 o 
  -1  27  14        6.14        6.27     10.50 o 
   0  27  14       23.99       20.33     13.53 o 
   1  27  14       33.41       29.98     15.79 o 
   2  27  14        8.78        4.32     12.30 o 
  -2  28  14        3.79      -10.57     10.86 o 
  -1  28  14        3.10       -7.83     11.56 o 
   0  28  14       64.52       51.64     17.82 o 
   1  28  14       41.02       51.40     17.69 o 
  -9   1  15        0.28       -2.79      9.90 o 
  -8   1  15        6.01        7.84      8.66 o 
  -7   1  15       30.83       45.29      9.85 o 
  -6   1  15       15.98       20.03      7.32 o 
  -5   1  15      426.63      389.61     34.56 o 
  -4   1  15     1185.51     1118.71     32.11 o 
  -3   1  15     1153.20     1185.95     21.53 o 
  -2   1  15        4.79        7.33      2.12 o 
  -1   1  15       30.87       29.34      4.00 o 
   0   1  15      885.96      802.05     12.06 o 
   1   1  15      612.18      646.77     12.69 o 
   2   1  15     1063.55     1043.54     14.44 o 
   3   1  15     2967.10     2894.68     31.58 o 
   4   1  15      166.27      137.95      7.94 o 
   5   1  15       97.13      112.16      9.06 o 
   6   1  15        0.35        1.18      4.91 o 
   7   1  15      282.74      288.78     16.14 o 
   8   1  15      147.87      124.88     17.98 o 
  -9   2  15       51.39       47.97     12.25 o 
  -8   2  15      130.28      137.36     23.27 o 
  -7   2  15       61.44       78.48     13.15 o 
  -6   2  15      253.56      270.29     19.27 o 
  -5   2  15       56.44       82.51     15.22 o 
  -4   2  15      119.80      132.38      7.68 o 
  -3   2  15      561.44      503.86     10.98 o 
  -2   2  15      107.10      125.88      5.16 o 
  -1   2  15      111.84      118.43      7.71 o 
   0   2  15      701.37      771.99     11.82 o 
   1   2  15      605.50      591.52      9.58 o 
   2   2  15       30.96       25.71      2.86 o 
   3   2  15     1478.52     1433.45     17.46 o 
   4   2  15       11.52        7.05      3.50 o 
   5   2  15      134.43      124.48      8.34 o 
   6   2  15      196.78      221.94     13.36 o 
   7   2  15      116.77      108.11     12.66 o 
   8   2  15        7.52        7.45      7.92 o 
  -9   3  15       40.51       65.99     13.36 o 
  -8   3  15       97.21      101.04     17.14 o 
  -7   3  15      198.25      158.42     15.95 o 
  -6   3  15        9.78        5.07      5.63 o 
  -5   3  15      315.42      328.41     17.37 o 
  -4   3  15      171.43      149.34      8.12 o 
  -3   3  15     2159.66     2181.94     30.07 o 
  -2   3  15     2651.90     2712.42     39.47 o 
  -1   3  15     5620.99     5579.39     60.33 o 
   0   3  15     1379.63     1326.37     17.17 o 
   1   3  15      703.37      756.45     12.01 o 
   2   3  15      364.55      394.63      7.46 o 
   3   3  15       17.25       11.74      2.57 o 
   4   3  15      480.16      458.98     12.44 o 
   5   3  15      216.30      194.97     10.21 o 
   6   3  15      248.52      270.36     14.44 o 
   7   3  15       81.60       76.75     11.01 o 
   8   3  15        0.58        2.52      7.21 o 
  -9   4  15      134.02      136.59     17.27 o 
  -8   4  15       47.73       39.84     10.78 o 
  -7   4  15       37.98       62.24     14.59 o 
  -6   4  15       24.73       26.67      7.95 o 
  -5   4  15     1894.46     1715.82     45.17 o 
  -4   4  15      312.22      319.04     10.44 o 
  -3   4  15        5.27       13.33      3.01 o 
  -2   4  15       22.88       24.09      3.62 o 
  -1   4  15       53.12       40.13      3.72 o 
   0   4  15     1375.08     1490.82     20.32 o 
   1   4  15      100.42       81.11      4.62 o 
   2   4  15      429.63      442.80      9.24 o 
   3   4  15      774.93      769.58     11.68 o 
   4   4  15      108.77      102.19      8.55 o 
   5   4  15       49.81       55.75      5.89 o 
   6   4  15       58.23       48.81     13.15 o 
   7   4  15       91.23      124.74     25.74 o 
   8   4  15       10.21        9.02      8.41 o 
  -9   5  15        1.23        4.79     13.66 o 
  -8   5  15        0.08       -0.74      7.98 o 
  -7   5  15      182.98      221.56     18.91 o 
  -6   5  15       36.21       27.05      7.54 o 
  -5   5  15      242.50      224.19     12.91 o 
  -4   5  15      231.82      213.42      8.11 o 
  -3   5  15      272.74      265.40      7.83 o 
  -2   5  15       12.08        1.71      2.40 o 
  -1   5  15        0.49        2.20      1.84 o 
   0   5  15       47.24       43.38      3.52 o 
   1   5  15      186.17      239.94      6.09 o 
   2   5  15       23.69       28.48      2.79 o 
   3   5  15      521.74      536.04     11.74 o 
   4   5  15      162.71      139.03      8.52 o 
   5   5  15       17.06       11.85      4.90 o 
   6   5  15       61.45       84.01      9.01 o 
   7   5  15      116.16      122.52     19.62 o 
   8   5  15       65.95       52.00     10.57 o 
  -9   6  15       18.17       19.21     14.30 o 
  -8   6  15       10.91        6.02      9.27 o 
  -7   6  15       66.92       69.20     11.55 o 
  -6   6  15       40.84       54.27     10.09 o 
  -5   6  15        6.80        0.07      4.00 o 
  -4   6  15      272.13      291.08      8.98 o 
  -3   6  15      182.64      199.30      8.25 o 
  -2   6  15      218.79      236.12      8.38 o 
  -1   6  15      111.72      111.62      5.74 o 
   0   6  15        6.22        2.33      1.63 o 
   1   6  15      522.34      530.49      8.92 o 
   2   6  15      510.82      512.78      9.46 o 
   3   6  15       50.15       43.26      4.02 o 
   4   6  15      230.76      209.47     10.15 o 
   5   6  15      126.64      156.19     13.46 o 
   6   6  15       57.46       52.98      7.70 o 
   7   6  15       25.99       40.02      9.38 o 
   8   6  15       23.46       24.17      8.92 o 
  -9   7  15        2.53        6.32     13.00 o 
  -8   7  15       40.15       35.21     16.57 o 
  -7   7  15        0.67       -5.82      5.82 o 
  -6   7  15        7.99        5.44      7.39 o 
  -5   7  15      416.45      407.48     15.30 o 
  -4   7  15      326.19      313.36     10.71 o 
  -3   7  15       24.35       24.78      3.47 o 
  -2   7  15        0.00       -2.37      2.37 o 
  -1   7  15       37.55       55.89      3.53 o 
   0   7  15       57.01       50.48      3.32 o 
   1   7  15      171.68      152.93      8.74 o 
   2   7  15        0.09        1.05      2.15 o 
   3   7  15     1280.05     1209.33     19.61 o 
   4   7  15       17.27       20.45      4.38 o 
   5   7  15       62.40       50.67      6.64 o 
   6   7  15        0.31        9.69      5.31 o 
   7   7  15       20.03       10.95      7.99 o 
   8   7  15       57.73       52.13     11.63 o 
  -9   8  15       90.38       93.95     22.55 o 
  -8   8  15      418.70      422.78     40.86 o 
  -7   8  15       33.26       52.99     17.97 o 
  -6   8  15        3.38        0.94      4.79 o 
  -5   8  15       15.61       30.72      5.97 o 
  -4   8  15       60.05       95.48      8.35 o 
  -3   8  15     2271.75     2351.62     37.05 o 
  -2   8  15      186.54      180.44     10.22 o 
  -1   8  15     1584.44     1601.42     21.26 o 
   0   8  15      167.22      156.04      5.84 o 
   1   8  15      102.86      103.35      5.25 o 
   2   8  15       18.72       15.61      3.15 o 
   3   8  15      168.99      138.82     10.71 o 
   4   8  15      563.45      512.52     14.12 o 
   5   8  15       72.50       74.44     11.37 o 
   6   8  15       51.94       62.70      8.20 o 
   7   8  15       33.08       42.58      9.54 o 
   8   8  15        9.39       12.00     10.08 o 
  -9   9  15       23.50       32.39     16.81 o 
  -8   9  15      157.60      134.03     23.51 o 
  -7   9  15       92.43       75.11     17.62 o 
  -6   9  15      140.80      156.64     17.79 o 
  -5   9  15      196.11      171.99     10.18 o 
  -4   9  15        1.31        5.25      3.65 o 
  -3   9  15       20.29       31.11      4.56 o 
  -2   9  15      173.77      163.67     16.75 o 
  -1   9  15     3604.62     3565.08     45.12 o 
   0   9  15     1986.14     1859.91     26.37 o 
   1   9  15       34.58       31.86      3.36 o 
   2   9  15       94.42       99.90      6.46 o 
   3   9  15        0.66       -0.74      2.70 o 
   4   9  15      313.63      330.77     11.90 o 
   5   9  15      119.95      103.08      9.27 o 
   6   9  15      108.65       96.04     11.52 o 
   7   9  15      120.73      111.55     16.77 o 
   8   9  15        0.98       12.28     10.29 o 
  -9  10  15       18.82       27.61     15.76 o 
  -8  10  15       33.77       19.96     14.73 o 
  -7  10  15       22.01       25.67     12.21 o 
  -6  10  15      475.23      489.37     33.38 o 
  -5  10  15     1474.13     1487.71     32.78 o 
  -4  10  15      225.55      265.35     10.70 o 
  -3  10  15      546.23      594.95     19.20 o 
  -2  10  15      176.27      183.63     10.57 o 
  -1  10  15      263.51      228.01      7.27 o 
   0  10  15     2307.35     2084.29     28.48 o 
   1  10  15     1425.07     1359.56     22.23 o 
   2  10  15      168.32      149.45      7.93 o 
   3  10  15      261.36      287.53     10.89 o 
   4  10  15       15.83       24.70      4.99 o 
   5  10  15      111.17      102.21      9.22 o 
   6  10  15       81.19       86.34      9.33 o 
   7  10  15      115.88      130.81     14.07 o 
  -8  11  15       92.42      111.90     22.36 o 
  -7  11  15      315.03      315.07     33.12 o 
  -6  11  15        3.69        0.23      6.49 o 
  -5  11  15      116.89      120.39      8.90 o 
  -4  11  15      435.98      457.11     16.00 o 
  -3  11  15     1408.41     1439.65     30.84 o 
  -2  11  15      264.25      234.24     10.71 o 
  -1  11  15      448.41      493.64     11.24 o 
   0  11  15       93.08      108.96      5.48 o 
   1  11  15        0.03        0.93      2.92 o 
   2  11  15     2141.48     1920.64     31.52 o 
   3  11  15      466.12      430.60     13.92 o 
   4  11  15      163.93      130.54      8.79 o 
   5  11  15        0.18       -1.36      4.42 o 
   6  11  15        0.47       11.20      5.88 o 
   7  11  15      135.15      165.80     15.50 o 
  -8  12  15      291.24      263.00     32.82 o 
  -7  12  15       11.66       13.56     11.94 o 
  -6  12  15       44.14       55.63     10.36 o 
  -5  12  15      593.56      523.48     16.05 o 
  -4  12  15      418.93      372.24     14.87 o 
  -3  12  15      103.86       84.34      8.03 o 
  -2  12  15     1129.60     1049.42     24.47 o 
  -1  12  15      991.09      915.47     16.17 o 
   0  12  15        4.32       10.73      3.28 o 
   1  12  15      137.76      140.55      7.51 o 
   2  12  15       36.59       40.13      5.63 o 
   3  12  15       43.35       45.91      5.68 o 
   4  12  15       48.00       31.47      5.63 o 
   5  12  15        1.75       -0.11      4.55 o 
   6  12  15       98.06      120.80     10.75 o 
   7  12  15       47.64       62.28     10.85 o 
  -8  13  15       20.91       32.59     16.50 o 
  -7  13  15       15.02       14.25     11.85 o 
  -6  13  15       84.88       89.91     12.74 o 
  -5  13  15       84.68       98.77      8.61 o 
  -4  13  15       21.19       25.74      7.68 o 
  -3  13  15      719.01      737.34     25.50 o 
  -2  13  15       29.77       22.89      7.82 o 
  -1  13  15        0.87        2.52      3.21 o 
   0  13  15        0.00       15.65      3.37 o 
   1  13  15      653.77      618.63     14.07 o 
   2  13  15       23.69       22.42      4.17 o 
   3  13  15      303.83      243.02     11.18 o 
   4  13  15      392.45      381.46     13.02 o 
   5  13  15       29.42       24.03      6.36 o 
   6  13  15       25.75       25.94     10.26 o 
   7  13  15       63.56       62.14     13.60 o 
  -8  14  15      148.65      125.28     24.43 o 
  -7  14  15      115.94      140.47     23.15 o 
  -6  14  15       48.99       57.78      8.47 o 
  -5  14  15        0.61        7.09      4.56 o 
  -4  14  15      169.02      139.35     14.93 o 
  -3  14  15     1448.68     1343.85     37.69 o 
  -2  14  15      100.46       73.23     16.51 o 
  -1  14  15      431.59      386.21     11.17 o 
   0  14  15       17.27       10.61      4.71 o 
   1  14  15        1.01       -2.40      2.71 o 
   2  14  15        0.52        3.60      3.44 o 
   3  14  15      433.10      434.23     13.25 o 
   4  14  15      348.25      334.26     17.51 o 
   5  14  15        8.18        7.06      5.42 o 
   6  14  15       39.07       27.53     10.89 o 
   7  14  15       12.14       13.53     10.03 o 
  -8  15  15        1.97        7.08     13.19 o 
  -7  15  15      113.47      105.62     21.31 o 
  -6  15  15        2.65        0.37      4.83 o 
  -5  15  15        9.03        2.76      4.73 o 
  -4  15  15      137.15      107.89     12.25 o 
  -3  15  15      351.73      331.43     18.67 o 
  -2  15  15      501.17      451.05     18.97 o 
  -1  15  15      478.50      449.71     12.40 o 
   0  15  15      201.59      193.42      9.76 o 
   1  15  15      141.39      122.02      7.29 o 
   2  15  15      196.57      180.30      9.37 o 
   3  15  15       11.19       19.21      4.65 o 
   4  15  15       22.61       26.33      5.19 o 
   5  15  15       81.67       57.38      7.96 o 
   6  15  15      159.64      153.25     14.52 o 
   7  15  15        3.49       10.45      9.56 o 
  -8  16  15       11.61       34.71     15.71 o 
  -7  16  15      133.67      138.04     23.32 o 
  -6  16  15       46.08       47.88      7.50 o 
  -5  16  15      404.07      376.66     15.11 o 
  -4  16  15      271.46      231.72     34.71 o 
  -3  16  15       21.36       28.02     12.41 o 
  -2  16  15        1.51        0.81      8.20 o 
  -1  16  15       21.19       16.56      4.67 o 
   0  16  15      474.72      383.36     13.14 o 
   1  16  15      302.77      271.00     10.95 o 
   2  16  15        1.86        1.48      3.32 o 
   3  16  15        1.82        4.64      3.94 o 
   4  16  15       20.09       16.55      4.97 o 
   5  16  15       18.91       12.66      5.79 o 
   6  16  15       21.56       15.04      7.58 o 
  -7  17  15       10.52       15.20     12.06 o 
  -6  17  15        0.30        6.97      6.12 o 
  -5  17  15        1.72       -1.95      5.39 o 
  -4  17  15      198.09      213.16     17.17 o 
  -3  17  15       16.40        6.19      9.61 o 
  -2  17  15        2.26       -4.97      6.78 o 
  -1  17  15       15.87       18.98      3.99 o 
   0  17  15       40.60       58.88      6.98 o 
   1  17  15       10.27        8.90      3.54 o 
   2  17  15        3.37        3.47      3.51 o 
   3  17  15      235.65      247.34     12.05 o 
   4  17  15        1.32        6.42      5.11 o 
   5  17  15       24.39       23.56      6.64 o 
   6  17  15        0.47       -6.46      6.46 o 
  -7  18  15       53.36       75.26     19.36 o 
  -6  18  15       47.39       49.52      9.21 o 
  -5  18  15        8.60        8.85      6.47 o 
  -4  18  15      135.58      166.93     22.48 o 
  -3  18  15      278.91      253.56     27.33 o 
  -2  18  15       69.92       67.52     14.78 o 
  -1  18  15       54.52       55.10      6.47 o 
   0  18  15       92.27       71.09      6.59 o 
   1  18  15        6.02        7.85      3.72 o 
   2  18  15        2.18        6.23      3.81 o 
   3  18  15        6.56       10.42      5.31 o 
   4  18  15       73.92       73.03      8.87 o 
   5  18  15        4.60       14.01      7.39 o 
   6  18  15       17.88       15.74      9.97 o 
  -7  19  15       29.68       44.72     17.12 o 
  -6  19  15       45.05       60.00      9.67 o 
  -5  19  15       13.13       21.60      7.30 o 
  -4  19  15       38.40       53.81     15.13 o 
  -3  19  15       28.19       46.76     14.84 o 
  -2  19  15      106.21      110.90     18.83 o 
  -1  19  15       64.35       83.07     10.93 o 
   0  19  15        0.58       -0.12      4.12 o 
   1  19  15        0.94        0.88      3.68 o 
   2  19  15       32.18       28.90      6.64 o 
   3  19  15       36.44       40.65      7.15 o 
   4  19  15       38.16       47.16      7.39 o 
   5  19  15        0.75       -6.00      6.00 o 
   6  19  15        9.14       19.66     10.75 o 
  -6  20  15        0.23       -2.12      6.49 o 
  -5  20  15        8.00       10.20      8.26 o 
  -4  20  15      374.78      364.82     34.61 o 
  -3  20  15        8.06        7.32      9.99 o 
  -2  20  15      108.68      114.81     20.02 o 
  -1  20  15      224.27      238.82     18.31 o 
   0  20  15       35.56       41.44      9.40 o 
   1  20  15       29.98       31.78      9.55 o 
   2  20  15        0.23       -2.03      4.63 o 
   3  20  15       78.56       94.15      9.41 o 
   4  20  15       35.86       26.17      8.16 o 
   5  20  15       19.73       32.40      9.17 o 
  -6  21  15        0.04       13.26      9.15 o 
  -5  21  15        0.19        7.09      8.06 o 
  -4  21  15       61.89       47.85     15.53 o 
  -3  21  15        0.59        6.93     11.14 o 
  -2  21  15       49.80       45.67     12.09 o 
  -1  21  15       23.05       29.77      8.54 o 
   0  21  15      310.18      328.38     26.09 o 
   1  21  15        1.80       10.00      7.25 o 
   2  21  15      160.19      166.39     11.67 o 
   3  21  15        4.29        7.15      6.80 o 
   4  21  15       14.63       23.14     10.24 o 
   5  21  15        6.03        4.07      7.49 o 
  -6  22  15       69.30       81.40     14.81 o 
  -5  22  15      406.98      429.73     35.85 o 
  -4  22  15       63.93       88.74     19.53 o 
  -3  22  15       42.91       44.04     15.26 o 
  -2  22  15        3.11       -2.41      7.72 o 
  -1  22  15        4.56        9.84      7.18 o 
   0  22  15      778.95      730.72     29.17 o 
   1  22  15      274.98      265.99     20.44 o 
   2  22  15        4.32       -0.40      5.83 o 
   3  22  15       88.93       74.29     10.69 o 
   4  22  15       82.26       97.52     12.05 o 
   5  22  15        1.56        2.49      8.37 o 
  -5  23  15       30.74       41.11     21.07 o 
  -4  23  15        2.09       -4.94     11.07 o 
  -3  23  15       91.44      129.07     22.04 o 
  -2  23  15        2.81        2.24      7.03 o 
  -1  23  15      101.36       93.13     13.09 o 
   0  23  15        8.44       13.14      7.48 o 
   1  23  15       25.91       38.82      9.73 o 
   2  23  15      201.62      164.43     25.16 o 
   3  23  15       13.81       14.32      9.37 o 
   4  23  15       12.11       16.34      8.21 o 
  -5  24  15      144.22      162.78     53.40 o 
  -4  24  15       35.00       30.64     11.53 o 
  -3  24  15      194.78      171.29     25.72 o 
  -2  24  15       55.36       37.25     14.83 o 
  -1  24  15       94.92       84.60     12.28 o 
   0  24  15      200.78      186.68     17.38 o 
   1  24  15       60.44       52.39     16.83 o 
   2  24  15       44.00       64.45     19.12 o 
   3  24  15       62.32       76.70     15.37 o 
   4  24  15        2.23        8.41      9.79 o 
  -4  25  15       11.81       27.89     11.78 o 
  -3  25  15        4.69        8.83     11.37 o 
  -2  25  15       15.19       39.41     16.16 o 
  -1  25  15       32.74       74.97     18.27 o 
   0  25  15        9.64        4.90     11.93 o 
   1  25  15       82.27      108.45     21.92 o 
   2  25  15       26.69       29.51     14.56 o 
   3  25  15        0.10       -0.49      8.80 o 
  -4  26  15       72.61       73.73     28.58 o 
  -3  26  15       73.17       61.33     17.99 o 
  -2  26  15      117.93      106.31     22.38 o 
  -1  26  15       39.91       30.87     14.04 o 
   0  26  15        2.51       16.12     14.16 o 
   1  26  15        0.42       -9.20     10.69 o 
   2  26  15       39.22       60.21     18.88 o 
   3  26  15        1.08       16.88     15.20 o 
  -3  27  15       66.91      103.94     22.04 o 
  -2  27  15       45.66       74.30     20.40 o 
  -1  27  15        5.62       28.30     14.58 o 
   0  27  15        5.25       23.99     14.33 o 
   1  27  15        3.64       17.48     14.51 o 
   2  27  15       22.15       52.57     18.52 o 
  -2  28  15       41.74       46.12     16.95 o 
  -1  28  15       47.83       73.07     18.87 o 
   0  28  15       21.67       11.52     13.50 o 
  -9   0  16       13.82        3.85     12.33 o 
  -8   0  16      102.84       87.02     19.92 o 
  -7   0  16        4.93       25.81     12.13 o 
  -6   0  16      192.07      152.34     20.90 o 
  -5   0  16      605.57      550.29     31.76 o 
  -4   0  16     6382.76     6009.11    114.29 o 
  -3   0  16      368.71      394.45     15.89 o 
  -2   0  16        7.92       18.19      3.75 o 
  -1   0  16      119.83      118.36     12.02 o 
   0   0  16      123.92      133.31     10.30 o 
   1   0  16      487.08      450.39     11.72 o 
   2   0  16      255.90      284.63     15.15 o 
   3   0  16      121.21      165.78      9.34 o 
   4   0  16      103.76       94.99     14.49 o 
   5   0  16      167.99      135.22     19.94 o 
   6   0  16      316.54      296.56     23.17 o 
   7   0  16       95.44       77.88     19.73 o 
   8   0  16       30.60       32.30     16.61 o 
  -9   1  16       43.56       29.01     11.00 o 
  -8   1  16       64.03       85.43     14.21 o 
  -7   1  16       82.90      101.52     13.62 o 
  -6   1  16       28.99       51.04     11.83 o 
  -5   1  16      395.12      397.56     19.07 o 
  -4   1  16       61.23       76.31      8.75 o 
  -3   1  16       83.08       58.76      5.65 o 
  -2   1  16      903.28      961.37     14.70 o 
  -1   1  16      178.12      166.34      6.57 o 
   0   1  16     1303.54     1411.14     18.21 o 
   1   1  16        2.21        1.76      1.74 o 
   2   1  16       67.58       61.04      6.23 o 
   3   1  16      290.39      278.32      7.61 o 
   4   1  16      454.31      463.41     14.51 o 
   5   1  16       59.12       53.03      8.05 o 
   6   1  16        0.25       -4.94      4.94 o 
   7   1  16      332.26      327.77     17.42 o 
   8   1  16        2.02        4.88      7.65 o 
  -9   2  16       79.50       88.02     23.95 o 
  -8   2  16      793.88      855.35     34.63 o 
  -7   2  16      327.41      370.47     22.81 o 
  -6   2  16       16.01        6.81      6.26 o 
  -5   2  16       62.62       59.84      9.22 o 
  -4   2  16      852.93      822.03     17.62 o 
  -3   2  16      101.96       83.55      6.08 o 
  -2   2  16      202.61      230.92      7.35 o 
  -1   2  16     1485.18     1751.51     24.66 o 
   0   2  16       16.98       23.58      2.74 o 
   1   2  16       18.04       19.19      2.48 o 
   2   2  16       20.52       36.85      4.95 o 
   3   2  16        8.71        9.87      2.79 o 
   4   2  16       14.81        6.04      4.22 o 
   5   2  16       16.73       14.15      5.00 o 
   6   2  16      121.61      156.52     11.63 o 
   7   2  16       99.72      104.53     12.62 o 
   8   2  16       34.78       29.78      9.49 o 
  -9   3  16        1.23       -2.17      9.77 o 
  -8   3  16        4.33        3.67      8.31 o 
  -7   3  16        0.12       13.86     11.57 o 
  -6   3  16       22.55       20.81      7.41 o 
  -5   3  16       40.48       43.92      8.27 o 
  -4   3  16        0.04        1.48      3.37 o 
  -3   3  16      274.43      295.41      8.73 o 
  -2   3  16       18.02       15.95      2.91 o 
  -1   3  16       35.69       51.30      4.30 o 
   0   3  16     1361.33     1301.40     17.20 o 
   1   3  16      211.82      220.77      6.30 o 
   2   3  16       33.87       47.77      3.60 o 
   3   3  16       21.03       26.03      3.34 o 
   4   3  16        0.88        8.86      4.22 o 
   5   3  16       91.69       87.40      8.29 o 
   6   3  16       71.87       55.01     12.67 o 
   7   3  16       48.48       32.71      9.42 o 
   8   3  16       17.05       27.76     12.89 o 
  -9   4  16       64.19       53.85     17.41 o 
  -8   4  16       86.74      100.17     14.78 o 
  -7   4  16      277.87      292.55     21.84 o 
  -6   4  16      141.97      142.68     14.59 o 
  -5   4  16        4.06        2.10      5.01 o 
  -4   4  16        9.45       32.11      4.65 o 
  -3   4  16      502.06      542.69     11.89 o 
  -2   4  16      200.23      203.86      8.47 o 
  -1   4  16       54.59       54.57      3.89 o 
   0   4  16      845.19      775.35     18.40 o 
   1   4  16       10.40       14.56      2.48 o 
   2   4  16      152.62      175.36      6.33 o 
   3   4  16      134.50      110.20      7.01 o 
   4   4  16       23.99       17.97      4.57 o 
   5   4  16       19.97        7.82      4.48 o 
   6   4  16      135.94      157.77     19.50 o 
   7   4  16       22.17       27.92      9.85 o 
   8   4  16        2.02        5.02      7.70 o 
  -9   5  16      145.99      140.10     31.55 o 
  -8   5  16       12.81       -3.29      7.78 o 
  -7   5  16       49.41       24.91      8.40 o 
  -6   5  16        0.11        3.24      5.81 o 
  -5   5  16       97.18      100.31     11.56 o 
  -4   5  16     1024.72      912.30     19.09 o 
  -3   5  16      419.06      408.98     10.24 o 
  -2   5  16      949.46      880.92     15.85 o 
  -1   5  16      655.62      599.18     11.70 o 
   0   5  16        3.28        2.89      1.68 o 
   1   5  16       68.96       63.82      5.42 o 
   2   5  16        1.46        2.54      2.15 o 
   3   5  16      178.89      155.85      6.80 o 
   4   5  16      218.05      180.82     16.82 o 
   5   5  16       20.49       20.40      6.34 o 
   6   5  16        0.96       -4.17      6.90 o 
   7   5  16       39.25       51.63      9.89 o 
   8   5  16        1.60        8.14      8.29 o 
  -9   6  16        0.03       -0.82     12.67 o 
  -8   6  16      128.14      157.49     28.02 o 
  -7   6  16        1.61        0.22      6.91 o 
  -6   6  16        8.18        9.89     11.56 o 
  -5   6  16      451.69      430.21     19.97 o 
  -4   6  16     1492.06     1493.70     26.93 o 
  -3   6  16       86.13      104.04      8.06 o 
  -2   6  16      157.31      162.75      9.09 o 
  -1   6  16        0.28        3.85      2.04 o 
   0   6  16      339.90      321.67      8.03 o 
   1   6  16      102.81      109.82      5.17 o 
   2   6  16      606.95      597.23     12.27 o 
   3   6  16        3.63        1.37      2.96 o 
   4   6  16       73.66       78.40      8.25 o 
   5   6  16      178.62      165.12     13.10 o 
   6   6  16      213.97      218.09     15.83 o 
   7   6  16       21.92       29.29      8.83 o 
   8   6  16        0.20        1.62     10.98 o 
  -9   7  16        0.56        0.63     12.61 o 
  -8   7  16      132.23      156.61     25.86 o 
  -7   7  16       46.28       66.05     11.63 o 
  -6   7  16       59.60       44.36      9.10 o 
  -5   7  16       60.53       59.52      9.62 o 
  -4   7  16       47.38       39.41      6.14 o 
  -3   7  16       13.96       15.72      3.91 o 
  -2   7  16      138.76      116.33      7.05 o 
  -1   7  16      621.73      620.26     12.54 o 
   0   7  16      469.05      439.84      9.40 o 
   1   7  16        1.36        3.37      2.08 o 
   2   7  16      305.01      325.37      9.12 o 
   3   7  16       89.39       73.09      6.17 o 
   4   7  16      140.98      116.44     11.88 o 
   5   7  16       51.86       52.33      8.46 o 
   6   7  16        0.82        6.73      7.74 o 
   7   7  16      122.34      105.08     12.86 o 
   8   7  16        1.34        8.23     15.25 o 
  -9   8  16        3.80       14.02     14.22 o 
  -8   8  16      198.09      207.44     28.79 o 
  -7   8  16       68.62       76.90     12.26 o 
  -6   8  16      155.52      179.87     16.32 o 
  -5   8  16        8.81        1.94      4.17 o 
  -4   8  16        3.51        1.25      3.48 o 
  -3   8  16        3.52       -3.37      3.37 o 
  -2   8  16       17.08       17.13      4.05 o 
  -1   8  16      108.59      111.79      5.90 o 
   0   8  16      277.49      264.67      7.42 o 
   1   8  16       12.48       18.01      3.41 o 
   2   8  16      496.60      449.80     10.50 o 
   3   8  16       29.51       16.89      3.65 o 
   4   8  16        5.96        8.32      4.72 o 
   5   8  16       23.03       25.58      7.70 o 
   6   8  16        6.80        0.54      6.19 o 
   7   8  16       49.32       39.87     15.64 o 
  -9   9  16        2.80       -2.53     12.34 o 
  -8   9  16        1.14       17.06     13.62 o 
  -7   9  16      102.10      137.54     22.93 o 
  -6   9  16        1.38       10.97      6.68 o 
  -5   9  16        0.67        3.33      5.81 o 
  -4   9  16      199.06      172.14     11.10 o 
  -3   9  16      376.13      333.95     13.06 o 
  -2   9  16       50.07       56.35      6.32 o 
  -1   9  16      291.35      272.50      8.96 o 
   0   9  16      249.66      280.00      8.15 o 
   1   9  16      220.49      193.81      7.00 o 
   2   9  16        1.53        6.24      3.14 o 
   3   9  16      225.20      209.75      8.62 o 
   4   9  16        4.57        4.33      3.62 o 
   5   9  16       14.40       17.15      7.02 o 
   6   9  16        0.04       -4.86     10.04 o 
   7   9  16       96.33      106.61     12.89 o 
  -8  10  16      169.01      158.32     25.69 o 
  -7  10  16      156.89      174.72     25.73 o 
  -6  10  16       65.55       98.36     18.75 o 
  -5  10  16       37.91       19.90      8.91 o 
  -4  10  16       11.44       14.09      4.98 o 
  -3  10  16       21.38       37.51      5.88 o 
  -2  10  16      195.77      189.97     10.95 o 
  -1  10  16       19.86       14.19      3.04 o 
   0  10  16      286.58      291.93     13.05 o 
   1  10  16       51.25       41.67      4.45 o 
   2  10  16      135.61      112.33      7.07 o 
   3  10  16       53.77       58.86      5.28 o 
   4  10  16      147.35      140.27      9.07 o 
   5  10  16       20.19       24.74      7.58 o 
   6  10  16        1.66       14.37      7.16 o 
   7  10  16       19.10       14.01      7.99 o 
  -8  11  16        4.19       15.88     13.77 o 
  -7  11  16       46.14       56.00     17.06 o 
  -6  11  16       32.03       10.24      9.40 o 
  -5  11  16       10.88       11.13      5.10 o 
  -4  11  16      708.11      727.72     29.85 o 
  -3  11  16        4.69        6.20      4.34 o 
  -2  11  16     1950.45     1976.10     38.52 o 
  -1  11  16       90.35       79.19      6.32 o 
   0  11  16      210.57      218.79      7.09 o 
   1  11  16      111.95      106.69      6.50 o 
   2  11  16       13.46       19.34      5.03 o 
   3  11  16     1052.78      999.70     18.43 o 
   4  11  16      773.50      815.90     23.57 o 
   5  11  16        2.08        0.05      6.40 o 
   6  11  16        2.93       -3.13      6.34 o 
   7  11  16       37.87       28.39      9.44 o 
  -8  12  16       10.57       -0.22     11.27 o 
  -7  12  16        1.83       17.38     12.45 o 
  -6  12  16        1.36       -2.31      8.37 o 
  -5  12  16      253.07      230.23     17.52 o 
  -4  12  16     1542.37     1489.12     28.42 o 
  -3  12  16       29.43       15.95      5.21 o 
  -2  12  16       38.57       45.51      6.06 o 
  -1  12  16      724.43      691.64     16.93 o 
   0  12  16       57.42       69.10      5.60 o 
   1  12  16      330.58      302.96      9.68 o 
   2  12  16       16.36       20.40      4.08 o 
   3  12  16      121.95      121.60      8.13 o 
   4  12  16      195.51      191.59     10.77 o 
   5  12  16       15.98        3.65      5.93 o 
   6  12  16      218.14      187.05     22.65 o 
   7  12  16        5.36       16.82      8.16 o 
  -8  13  16        0.20        9.77     12.54 o 
  -7  13  16       85.87      101.11     20.49 o 
  -6  13  16      103.04       72.87     16.98 o 
  -5  13  16      425.22      435.54     34.71 o 
  -4  13  16       73.20      112.64     12.15 o 
  -3  13  16      114.97      130.63     15.19 o 
  -2  13  16      205.80      210.64     11.36 o 
  -1  13  16      250.12      226.58      9.80 o 
   0  13  16     2959.65     2704.00     42.37 o 
   1  13  16        1.47        3.67      4.05 o 
   2  13  16      264.39      246.25     15.84 o 
   3  13  16        0.27        6.33      3.73 o 
   4  13  16       17.20       16.39      5.16 o 
   5  13  16       50.43       50.36      9.88 o 
   6  13  16       55.27       52.53     14.03 o 
   7  13  16      158.41      169.38     15.88 o 
  -8  14  16      174.88      157.32     26.00 o 
  -7  14  16       37.72       32.54     14.57 o 
  -6  14  16      135.29      136.95     21.51 o 
  -5  14  16       16.90       15.19      7.12 o 
  -4  14  16        0.01       14.60      6.75 o 
  -3  14  16        1.50        1.36      5.15 o 
  -2  14  16       10.67        6.96      5.31 o 
  -1  14  16      215.09      183.19      8.38 o 
   0  14  16       28.10       19.74      4.08 o 
   1  14  16       12.72        7.98      3.28 o 
   2  14  16        2.49        2.87      3.26 o 
   3  14  16      115.34      104.53      8.03 o 
   4  14  16       21.37       20.29      5.20 o 
   5  14  16       54.19       64.19     14.71 o 
   6  14  16       13.85       22.27      8.59 o 
   7  14  16       12.66       28.01     10.96 o 
  -8  15  16       14.19        7.18     13.37 o 
  -7  15  16       70.96       47.31     16.39 o 
  -6  15  16       41.48       26.08     12.49 o 
  -5  15  16       33.92       22.55      6.42 o 
  -4  15  16      358.97      374.30     19.70 o 
  -3  15  16        2.70        3.03      5.30 o 
  -2  15  16      268.44      260.24     26.27 o 
  -1  15  16      205.77      191.57     11.53 o 
   0  15  16      185.93      186.72      9.72 o 
   1  15  16       90.07       73.82      6.13 o 
   2  15  16       12.37       15.02      4.09 o 
   3  15  16      281.61      264.39     12.31 o 
   4  15  16       17.65       12.47      4.67 o 
   5  15  16       51.65       72.23     11.81 o 
   6  15  16       22.61       10.00      7.61 o 
  -7  16  16        1.96       -8.07      8.07 o 
  -6  16  16       58.34       71.27      9.99 o 
  -5  16  16       37.29       41.49      7.98 o 
  -4  16  16       26.36       14.35      6.96 o 
  -3  16  16      192.18      178.13     15.16 o 
  -2  16  16        0.01        4.95      7.97 o 
  -1  16  16       45.35       41.60      4.89 o 
   0  16  16      115.23       87.30      7.06 o 
   1  16  16        0.01       -2.90      2.90 o 
   2  16  16       17.44       10.95      3.88 o 
   3  16  16       24.57       24.12      5.12 o 
   4  16  16       17.09       19.42      5.94 o 
   5  16  16       15.12       24.01      8.01 o 
   6  16  16        6.54       10.64      7.94 o 
  -7  17  16       25.86       -9.75     11.03 o 
  -6  17  16        1.19        2.92      6.24 o 
  -5  17  16       11.35       22.11      6.92 o 
  -4  17  16      195.94      200.21     16.85 o 
  -3  17  16       56.68       40.66     13.41 o 
  -2  17  16       10.82        7.75      8.67 o 
  -1  17  16       68.37       79.67      6.75 o 
   0  17  16        0.17        7.76      3.57 o 
   1  17  16       11.40        8.27      3.60 o 
   2  17  16       35.44       35.38      5.76 o 
   3  17  16       66.68       50.16      7.75 o 
   4  17  16      221.70      224.72     13.84 o 
   5  17  16       35.54       51.00     10.51 o 
   6  17  16       23.00       25.13      9.15 o 
  -7  18  16        0.73       -9.83      9.83 o 
  -6  18  16        5.97       22.75      7.43 o 
  -5  18  16       49.60       28.39      7.90 o 
  -4  18  16       12.62       -6.06      9.09 o 
  -3  18  16       19.89       20.43     11.40 o 
  -2  18  16       70.77       75.52     16.36 o 
  -1  18  16      208.93      199.31     20.57 o 
   0  18  16       18.18       17.70      4.45 o 
   1  18  16        4.93        2.79      3.78 o 
   2  18  16        0.32       -2.02      4.10 o 
   3  18  16       14.86        6.54      5.10 o 
   4  18  16        7.32       13.56      6.04 o 
   5  18  16       27.46       19.31      8.06 o 
   6  18  16       14.74       17.77     10.42 o 
  -7  19  16       40.02       47.10     16.39 o 
  -6  19  16      181.21      212.14     16.41 o 
  -5  19  16      191.84      214.87     20.00 o 
  -4  19  16       68.53       79.66     18.11 o 
  -3  19  16       94.29      105.12     19.69 o 
  -2  19  16       68.00       42.77     13.78 o 
  -1  19  16      251.69      276.63     17.04 o 
   0  19  16      137.89      135.19     13.43 o 
   1  19  16       46.53       36.76      7.54 o 
   2  19  16      445.44      445.41     16.25 o 
   3  19  16      225.50      226.41     13.50 o 
   4  19  16       83.60      103.01     10.35 o 
   5  19  16        0.03       -1.17      6.96 o 
  -6  20  16        5.46        7.49      7.30 o 
  -5  20  16        1.67       16.08      8.75 o 
  -4  20  16       48.88       46.70     15.42 o 
  -3  20  16      107.48      124.63     21.97 o 
  -2  20  16        4.96       -1.00      6.26 o 
  -1  20  16       24.61       27.13      8.07 o 
   0  20  16        1.01        4.15      7.49 o 
   1  20  16       50.55       71.20      9.06 o 
   2  20  16       55.31       81.71     11.36 o 
   3  20  16       21.44       16.42      6.16 o 
   4  20  16        0.04       -4.43      6.47 o 
   5  20  16        3.28        9.39      7.76 o 
  -6  21  16        2.46       -0.88      8.25 o 
  -5  21  16        3.43        6.02     15.51 o 
  -4  21  16      329.53      328.35     33.98 o 
  -3  21  16       30.51       18.99     11.74 o 
  -2  21  16       70.99       89.47     15.26 o 
  -1  21  16      310.26      305.22     19.64 o 
   0  21  16        5.13       15.47      7.47 o 
   1  21  16       52.41       61.09     14.33 o 
   2  21  16       26.73       31.27      8.73 o 
   3  21  16      202.06      247.92     21.27 o 
   4  21  16       77.44       76.56     13.28 o 
   5  21  16        8.74       14.07      8.02 o 
  -6  22  16       12.84       25.26     10.78 o 
  -5  22  16       47.65       63.90     13.22 o 
  -4  22  16       22.48       25.31     13.94 o 
  -3  22  16        6.08       19.66     12.90 o 
  -2  22  16        0.09       -5.81      5.81 o 
  -1  22  16       21.24       21.19      8.52 o 
   0  22  16        0.23       10.30      9.83 o 
   1  22  16        0.19        6.50      6.93 o 
   2  22  16       41.41       56.72     21.25 o 
   3  22  16        0.26       -2.56      6.57 o 
   4  22  16        0.95       12.72      7.88 o 
  -5  23  16       91.70      129.55     18.11 o 
  -4  23  16        0.20       -7.48     11.34 o 
  -3  23  16      447.59      430.80     34.56 o 
  -2  23  16       12.00       17.99     10.34 o 
  -1  23  16      131.74      175.17     16.71 o 
   0  23  16       88.23       64.72     11.08 o 
   1  23  16        0.57        8.80     10.61 o 
   2  23  16      199.04      194.69     27.71 o 
   3  23  16       84.06       69.55     13.26 o 
   4  23  16      221.15      285.72     19.71 o 
  -5  24  16        9.22       13.40     10.55 o 
  -4  24  16        2.16        4.72      9.38 o 
  -3  24  16      105.95       98.23     21.30 o 
  -2  24  16      136.10      117.69     22.44 o 
  -1  24  16       47.81       66.46     18.44 o 
   0  24  16       14.23       11.22     11.95 o 
   1  24  16        1.77       13.73     12.88 o 
   2  24  16       77.94      100.90     22.33 o 
   3  24  16        1.05        5.27      9.26 o 
  -4  25  16        1.71       -3.40      8.78 o 
  -3  25  16       10.24       22.97     13.70 o 
  -2  25  16        1.25       -7.09      9.18 o 
  -1  25  16       42.53       47.95     15.86 o 
   0  25  16      472.66      428.27     35.20 o 
   1  25  16        3.99       24.90     14.33 o 
   2  25  16      215.81      187.57     27.63 o 
   3  25  16        9.49        8.70     14.15 o 
  -3  26  16       24.49       27.04     15.93 o 
  -2  26  16        0.26       -4.07     11.30 o 
  -1  26  16        4.75       16.61     13.05 o 
   0  26  16       41.58       25.27     14.83 o 
   1  26  16       10.14       -6.11     11.96 o 
   2  26  16       19.29        3.87     13.62 o 
  -2  27  16      244.05      232.73     30.99 o 
  -1  27  16        0.31       -5.36     10.35 o 
   0  27  16        1.57       -2.79     10.42 o 
   1  27  16       76.81       72.41     19.66 o 
  -9   1  17       16.49       20.95     10.52 o 
  -8   1  17      360.58      333.10     25.26 o 
  -7   1  17      205.17      235.60     20.09 o 
  -6   1  17       13.25       15.90      8.28 o 
  -5   1  17      283.60      323.43     17.56 o 
  -4   1  17      275.95      264.80     11.60 o 
  -3   1  17      105.33      120.13     10.26 o 
  -2   1  17      373.77      391.86     12.00 o 
  -1   1  17     1350.22     1338.42     20.92 o 
   0   1  17      981.28     1064.22     15.22 o 
   1   1  17      143.35      162.91      7.07 o 
   2   1  17      171.64      159.82      6.16 o 
   3   1  17      615.99      618.70     11.48 o 
   4   1  17      110.50       99.89      8.33 o 
   5   1  17      167.18      154.78     10.81 o 
   6   1  17        2.93       12.51      5.91 o 
   7   1  17        5.51        4.01      7.09 o 
   8   1  17       19.19       50.17     10.73 o 
  -9   2  17       63.39       74.35     14.44 o 
  -8   2  17        2.00        3.12      8.14 o 
  -7   2  17       32.53       51.42     15.47 o 
  -6   2  17       42.00       34.13      8.56 o 
  -5   2  17       23.20       16.37      6.47 o 
  -4   2  17       19.27       25.40      4.69 o 
  -3   2  17      167.59      157.09      9.59 o 
  -2   2  17       48.92       31.86      3.69 o 
  -1   2  17       27.55       37.18      3.49 o 
   0   2  17      344.73      338.97      9.14 o 
   1   2  17        0.01        1.44      1.82 o 
   2   2  17       40.33       51.18      3.86 o 
   3   2  17     1033.90      982.73     15.10 o 
   4   2  17       13.71       16.32      4.79 o 
   5   2  17       13.70        7.28      4.85 o 
   6   2  17        1.92       -1.91      5.17 o 
   7   2  17      118.59      116.04     13.31 o 
   8   2  17       10.17       13.03      8.86 o 
  -9   3  17      114.22      142.49     18.09 o 
  -8   3  17       62.01       55.34     12.45 o 
  -7   3  17       92.64       84.71     12.85 o 
  -6   3  17       37.23       34.44      8.67 o 
  -5   3  17      656.48      591.44     23.65 o 
  -4   3  17     1699.14     1680.12     29.01 o 
  -3   3  17        2.85       -1.00      2.83 o 
  -2   3  17      333.76      298.54     10.64 o 
  -1   3  17      921.53      892.21     14.47 o 
   0   3  17     1238.34     1257.05     17.09 o 
   1   3  17       65.29       89.34      4.74 o 
   2   3  17      195.15      182.75      6.52 o 
   3   3  17      949.65      907.24     14.38 o 
   4   3  17        6.09        2.66      3.81 o 
   5   3  17       90.42      121.19      9.73 o 
   6   3  17       48.62       46.51      9.26 o 
   7   3  17       19.70       15.33     10.27 o 
   8   3  17      121.49      112.46     14.21 o 
  -9   4  17      113.21      123.08     17.01 o 
  -8   4  17        5.52        4.02      8.18 o 
  -7   4  17       57.89       60.92     14.95 o 
  -6   4  17      115.86      112.11     13.53 o 
  -5   4  17       22.87       23.88      7.13 o 
  -4   4  17      239.23      245.92      9.97 o 
  -3   4  17       11.21       12.99      3.07 o 
  -2   4  17      303.32      271.50      9.44 o 
  -1   4  17        0.23       -0.51      2.02 o 
   0   4  17      126.92      126.13      5.35 o 
   1   4  17       38.83       62.14      6.76 o 
   2   4  17        8.01       12.47      2.95 o 
   3   4  17      303.24      277.38      8.27 o 
   4   4  17        0.77        8.01      4.06 o 
   5   4  17        0.07       -3.80      4.67 o 
   6   4  17        5.00        0.11      7.05 o 
   7   4  17       99.68      141.55     14.22 o 
  -9   5  17        7.10       13.42     10.38 o 
  -8   5  17      466.84      430.17     26.49 o 
  -7   5  17        0.26        0.13      6.99 o 
  -6   5  17        5.02        4.92      6.19 o 
  -5   5  17      269.42      277.09     19.15 o 
  -4   5  17       42.36       37.47      5.98 o 
  -3   5  17      554.35      584.12     14.16 o 
  -2   5  17      546.82      517.51     14.20 o 
  -1   5  17      690.46      741.95     12.94 o 
   0   5  17       98.11      105.20      7.62 o 
   1   5  17      251.22      259.12      7.11 o 
   2   5  17       31.48       25.79      3.14 o 
   3   5  17       29.14       32.65      3.92 o 
   4   5  17       41.12       39.11      7.62 o 
   5   5  17       20.77       26.19      6.90 o 
   6   5  17        7.56       17.57      7.43 o 
   7   5  17       58.98       55.00     10.66 o 
  -9   6  17        0.06       -6.66     12.29 o 
  -8   6  17        8.37       25.49      9.76 o 
  -7   6  17       34.60       56.89     11.30 o 
  -6   6  17       10.22        7.68      6.40 o 
  -5   6  17      105.81      141.83     13.74 o 
  -4   6  17      277.45      261.80     10.27 o 
  -3   6  17      652.15      627.21     21.58 o 
  -2   6  17      174.32      150.09      7.29 o 
  -1   6  17       75.84       77.12      4.64 o 
   0   6  17      771.31      781.52     13.75 o 
   1   6  17      219.40      262.27      7.11 o 
   2   6  17      208.76      174.50      7.01 o 
   3   6  17        0.00        2.98      2.96 o 
   4   6  17       61.06       56.06      7.80 o 
   5   6  17       55.71       57.68      8.57 o 
   6   6  17       50.04       52.05      9.40 o 
   7   6  17       13.33        8.50      7.64 o 
  -9   7  17       34.78       24.77     15.81 o 
  -8   7  17      190.81      157.26     25.51 o 
  -7   7  17        4.42        0.85      6.99 o 
  -6   7  17        5.29       -6.76      6.76 o 
  -5   7  17        0.41       -3.32      3.90 o 
  -4   7  17      155.88      144.36     10.21 o 
  -3   7  17       35.55       41.02      5.08 o 
  -2   7  17      213.50      199.53      9.61 o 
  -1   7  17      774.60      710.23     15.50 o 
   0   7  17       44.43       24.83      3.25 o 
   1   7  17       91.00       88.39      5.60 o 
   2   7  17        7.87        8.34      3.08 o 
   3   7  17        0.40       -0.02      3.17 o 
   4   7  17       62.11       59.90      7.27 o 
   5   7  17        4.80        3.19      5.36 o 
   6   7  17        1.08        2.16      6.66 o 
   7   7  17       13.80        9.67      7.77 o 
  -9   8  17        1.14       -1.07     12.91 o 
  -8   8  17        9.79        8.12     12.18 o 
  -7   8  17       51.73       64.33     11.74 o 
  -6   8  17       32.66       42.05     11.95 o 
  -5   8  17       99.97      110.39     11.56 o 
  -4   8  17        0.98        5.04      4.21 o 
  -3   8  17        0.01       -3.04      3.56 o 
  -2   8  17      597.56      575.96     14.54 o 
  -1   8  17      126.22      101.01      5.87 o 
   0   8  17      844.33      774.64     14.60 o 
   1   8  17      182.80      185.29      8.76 o 
   2   8  17      120.27      123.94      7.55 o 
   3   8  17      131.68      130.13      8.00 o 
   4   8  17      103.82      110.04      9.29 o 
   5   8  17       21.39       23.16      8.26 o 
   6   8  17       12.54       -2.01      6.20 o 
   7   8  17       24.15       31.79     10.91 o 
  -7   9  17        6.80       -4.54      9.13 o 
  -6   9  17       45.56       60.18     11.92 o 
  -5   9  17      437.66      441.38     64.01 o 
  -4   9  17      850.03      832.18     49.09 o 
  -3   9  17      111.92      139.48     17.37 o 
  -2   9  17      112.49      120.58      8.97 o 
  -1   9  17        0.31       -0.46      2.43 o 
   0   9  17       51.95       53.88      5.05 o 
   1   9  17        5.68        7.86      3.22 o 
   2   9  17       44.88       39.56      4.80 o 
   3   9  17       79.22       74.79      7.14 o 
   4   9  17       35.47       31.92      6.29 o 
   5   9  17      107.69      124.11     16.46 o 
   6   9  17       37.31       29.43      8.38 o 
   7   9  17        3.90        7.97      7.62 o 
  -8  10  17        5.45        8.24     12.03 o 
  -7  10  17       93.36       96.40     19.78 o 
  -6  10  17        4.19       15.69      7.51 o 
  -5  10  17       33.33       35.77     10.49 o 
  -4  10  17      306.74      318.31     22.50 o 
  -3  10  17      183.70      182.34     11.46 o 
  -2  10  17      564.33      544.24     16.80 o 
  -1  10  17      131.49      131.64      7.37 o 
   0  10  17      196.80      196.92      8.14 o 
   1  10  17       36.43       45.78      5.49 o 
   2  10  17       43.30       54.59      6.09 o 
   3  10  17      154.88      134.99      8.46 o 
   4  10  17       91.28       65.86      8.30 o 
   5  10  17       29.14       37.35      8.23 o 
   6  10  17       23.57       27.93      8.38 o 
   7  10  17      160.57      163.64     15.47 o 
  -8  11  17      132.33      129.02     23.28 o 
  -7  11  17      113.42      106.14     20.20 o 
  -6  11  17       85.75       72.32     17.00 o 
  -5  11  17        0.10        2.37      6.07 o 
  -4  11  17        4.54        4.53      4.72 o 
  -3  11  17      542.29      493.85     16.47 o 
  -2  11  17       12.24       13.55      4.65 o 
  -1  11  17      970.98      972.78     19.42 o 
   0  11  17      274.08      264.41      8.54 o 
   1  11  17       87.37       97.77      7.49 o 
   2  11  17      199.06      173.49     10.08 o 
   3  11  17       64.02       90.50      7.23 o 
   4  11  17      429.92      411.25     15.52 o 
   5  11  17        0.72        4.42      6.52 o 
   6  11  17       19.24       19.39      7.95 o 
   7  11  17        2.73        0.86      7.49 o 
  -8  12  17       42.34       31.62     14.87 o 
  -7  12  17      236.80      181.59     25.74 o 
  -6  12  17       24.05       15.24     10.95 o 
  -5  12  17      141.13      139.67     14.12 o 
  -4  12  17       95.16       93.60      9.27 o 
  -3  12  17        6.09       18.53      5.19 o 
  -2  12  17      369.03      379.35     14.71 o 
  -1  12  17      196.70      162.14      7.93 o 
   0  12  17        0.11        4.93      3.88 o 
   1  12  17       30.29       34.70      4.98 o 
   2  12  17       23.88       16.12      4.86 o 
   3  12  17        0.01       -2.05      3.26 o 
   4  12  17       59.26       57.91      7.78 o 
   5  12  17       24.55       17.65      7.28 o 
   6  12  17        1.86       -2.38      6.35 o 
   7  12  17        5.15        2.32      7.68 o 
  -8  13  17      116.69      139.67     25.10 o 
  -7  13  17       25.01       34.18     14.32 o 
  -6  13  17        0.19       -1.45      8.32 o 
  -5  13  17       24.66       37.68      8.83 o 
  -4  13  17      131.71      172.90     35.57 o 
  -3  13  17        0.56        4.96      4.42 o 
  -2  13  17       66.96       51.81      6.85 o 
  -1  13  17      949.38      839.52     25.03 o 
   0  13  17        2.53        5.11      4.21 o 
   1  13  17       60.32       44.44      5.66 o 
   2  13  17        1.43        8.66      5.51 o 
   3  13  17      121.09      129.74     10.05 o 
   4  13  17       18.79        9.34      5.15 o 
   5  13  17       20.20        6.29     11.83 o 
   6  13  17        0.94        2.24      6.86 o 
   7  13  17        0.15        4.87      7.65 o 
  -8  14  17        0.18       23.59     14.49 o 
  -7  14  17       28.08       17.44     13.37 o 
  -6  14  17      138.51      100.54     19.57 o 
  -5  14  17        0.85        6.06      6.67 o 
  -4  14  17       17.70        8.09      6.34 o 
  -3  14  17       11.83       18.25      5.18 o 
  -2  14  17       49.65       49.41      7.46 o 
  -1  14  17       53.70       45.58      5.67 o 
   0  14  17      102.15       74.83      8.96 o 
   1  14  17       68.72       55.54      6.24 o 
   2  14  17      206.95      206.91     11.63 o 
   3  14  17      389.05      381.21     14.75 o 
   4  14  17        3.28        3.95      7.53 o 
   5  14  17      129.16       92.99     11.77 o 
   6  14  17       36.13       24.67      8.70 o 
  -7  15  17      109.18      128.52     22.41 o 
  -6  15  17       79.79       88.75     18.21 o 
  -5  15  17       95.29       59.24     11.60 o 
  -4  15  17      166.54      144.73     20.58 o 
  -3  15  17      120.26      103.34     11.81 o 
  -2  15  17      208.82      199.83     22.15 o 
  -1  15  17       42.34       59.37      8.76 o 
   0  15  17        2.50       -1.98      3.51 o 
   1  15  17       12.96        5.63      3.88 o 
   2  15  17      336.39      272.46     13.57 o 
   3  15  17        3.91        8.44      4.84 o 
   4  15  17        5.94        4.88      6.25 o 
   5  15  17       35.61       29.57     10.37 o 
   6  15  17       10.82       15.22      8.29 o 
  -7  16  17        0.16       -9.57      9.57 o 
  -6  16  17        0.06       -8.60      9.40 o 
  -5  16  17       13.82        4.63      6.81 o 
  -4  16  17      137.08      160.44     15.23 o 
  -3  16  17       22.23       23.02     11.27 o 
  -2  16  17        0.08        5.00      5.80 o 
  -1  16  17        0.89        5.06      7.03 o 
   0  16  17      250.23      240.61     18.83 o 
   1  16  17        2.98        1.69      3.65 o 
   2  16  17        3.55        9.25      4.37 o 
   3  16  17       25.37       29.11      7.45 o 
   4  16  17        5.26       -5.76      5.76 o 
   5  16  17       29.36       31.39     15.05 o 
   6  16  17       58.49       79.90     11.88 o 
  -7  17  17       52.46       49.67     16.62 o 
  -6  17  17       13.48       16.56      7.37 o 
  -5  17  17        0.84        0.03      5.71 o 
  -4  17  17       20.36       37.44     10.01 o 
  -3  17  17        1.10        4.02      8.52 o 
  -2  17  17       66.98       69.84     15.99 o 
  -1  17  17      300.48      272.85     11.88 o 
   0  17  17        8.91       16.36      5.15 o 
   1  17  17       25.86       32.76     10.19 o 
   2  17  17        3.37       11.77      5.84 o 
   3  17  17        2.01       -5.32      5.36 o 
   4  17  17        3.67       -1.89      5.88 o 
   5  17  17        1.77        7.31      6.83 o 
   6  17  17       50.49       49.89     10.55 o 
  -7  18  17       45.62       49.64     16.82 o 
  -6  18  17        1.90       11.34      6.92 o 
  -5  18  17       60.99       80.24     10.38 o 
  -4  18  17       53.21       59.60     15.95 o 
  -3  18  17       55.90       86.52     18.27 o 
  -2  18  17       14.89       15.60     11.63 o 
  -1  18  17       26.22       24.31      8.91 o 
   0  18  17        6.53        0.76      4.29 o 
   1  18  17       50.60       51.52     14.46 o 
   2  18  17        0.66       -0.82      5.26 o 
   3  18  17       18.73       28.51     10.38 o 
   4  18  17        8.94       -2.24      6.28 o 
   5  18  17        1.08        4.10      7.22 o 
  -6  19  17       85.29      111.39     12.67 o 
  -5  19  17        0.81        1.62      7.76 o 
  -4  19  17       26.54       14.74     12.11 o 
  -3  19  17        0.08        1.68      9.15 o 
  -2  19  17       45.64       22.79     12.27 o 
  -1  19  17       99.78       93.35     18.87 o 
   0  19  17      144.13      121.08     15.21 o 
   1  19  17        3.03        3.22      7.11 o 
   2  19  17        4.08        6.75      6.33 o 
   3  19  17       23.96       16.22      7.64 o 
   4  19  17       17.15       26.31      8.31 o 
   5  19  17       18.78       13.13     10.74 o 
  -6  20  17        2.58       13.13      9.55 o 
  -5  20  17       91.13       76.63     13.52 o 
  -4  20  17       50.84       93.38     19.72 o 
  -3  20  17        2.30        3.10     10.25 o 
  -2  20  17       62.41       53.50     15.42 o 
  -1  20  17       93.06       95.24     19.81 o 
   0  20  17        0.04        6.40     10.19 o 
   1  20  17       19.00       20.91      8.37 o 
   2  20  17       38.58       53.77     12.12 o 
   3  20  17      114.27      123.11     12.83 o 
   4  20  17       22.55       21.55      8.37 o 
   5  20  17        0.03        3.32     10.86 o 
  -6  21  17        0.05       -0.34      9.04 o 
  -5  21  17        4.84       -2.12     10.05 o 
  -4  21  17      240.10      225.48     28.90 o 
  -3  21  17       88.07       90.05     19.59 o 
  -2  21  17        1.10       14.52     10.93 o 
  -1  21  17      117.26      101.86     20.47 o 
   0  21  17       11.35       14.43     12.31 o 
   1  21  17       26.95       38.15     14.79 o 
   2  21  17        9.58       32.23     10.18 o 
   3  21  17       53.29       69.05     10.77 o 
   4  21  17       24.93       20.70      8.09 o 
  -5  22  17        3.32       12.05      9.84 o 
  -4  22  17       18.62       -6.33     10.65 o 
  -3  22  17      175.25      171.69     25.60 o 
  -2  22  17       14.39        0.19     10.45 o 
  -1  22  17       35.14       20.24     13.02 o 
   0  22  17       10.42       20.31     13.49 o 
   1  22  17      118.78      103.35     21.01 o 
   2  22  17        0.01        6.48     11.94 o 
   3  22  17        0.24        3.75      7.09 o 
   4  22  17       20.65       11.55     10.45 o 
  -5  23  17       48.12       42.24     12.07 o 
  -4  23  17        3.63       -3.76     11.15 o 
  -3  23  17       30.64      101.75     21.02 o 
  -2  23  17       10.23        2.78     11.23 o 
  -1  23  17       66.28       95.73     19.98 o 
   0  23  17       10.30       -4.17     10.91 o 
   1  23  17        6.52        3.94     12.48 o 
   2  23  17        6.31       -5.28     10.90 o 
   3  23  17       20.49       29.30     10.77 o 
   4  23  17        9.32       18.67      8.74 o 
  -4  24  17        0.87       19.07     14.43 o 
  -3  24  17        2.25       -7.41     10.92 o 
  -2  24  17       53.53       49.88     17.08 o 
  -1  24  17        9.63       25.57     13.89 o 
   0  24  17       11.32       14.55     12.82 o 
   1  24  17        0.47        5.89     12.57 o 
   2  24  17        6.03        1.86     11.88 o 
   3  24  17       51.99       41.21     17.47 o
[truncated: 164,552 more chars]
